# Supplementary material for: CBP and SRF co-regulate dendritic growth and synaptic maturation
Source: Cell Death Differ. 2019 Mar 8;26(11):2208–22. doi: 10.1038/s41418-019-0285-x (PMC6889142; doi:10.1038/s41418-019-0285-x)
Supplement: Supplementary file 2 — Supplementary Tables [file 41418_2019_285_MOESM2_ESM.xlsx]

## Sheet: Table S1
Table S1 related to Figure 4. Differential expression analysis between genotype (Nes-cKO vs cWT PNCs).
Filters: padj < 0.1; abs(L2FC) > 1
387 Downregulated genes; 109 Upregulated genes			Non stimulated
Gene Feature			Homo vs WT
genesID	Gene.type	Gene_name	log2FoldChange	padj	Expression
ENSMUSG00000059898	protein_coding	Dsc3	-4.8473	1.03106e-51	Downregulated
ENSMUSG00000024013	protein_coding	Fgd2	-3.70772	7.18503e-23	Downregulated
ENSMUSG00000047907	protein_coding	Tshz2	-3.53183	9.36048e-26	Downregulated
ENSMUSG00000034009	protein_coding	Rxfp1	-3.12702	3.34451e-21	Downregulated
ENSMUSG00000074575	protein_coding	Kcng1	-2.89353	2.31458e-21	Downregulated
ENSMUSG00000015484	protein_coding	Fam163a	-2.7633	5.25318e-14	Downregulated
ENSMUSG00000024517	protein_coding	Grp	-2.61101	3.24906e-18	Downregulated
ENSMUSG00000036856	protein_coding	Wnt4	-2.55024	2.35513e-14	Downregulated
ENSMUSG00000062151	protein_coding	Unc13c	-2.53844	2.0948e-15	Downregulated
ENSMUSG00000068696	protein_coding	Gpr88	-2.52738	1.13859e-12	Downregulated
ENSMUSG00000051506	protein_coding	Wdfy4	-2.4709	3.43379e-08	Downregulated
ENSMUSG00000034796	protein_coding	Cpne7	-2.40326	5.85561e-15	Downregulated
ENSMUSG00000062372	protein_coding	Otof	-2.35974	5.21027e-10	Downregulated
ENSMUSG00000060402	protein_coding	Chst8	-2.3084	1.34637e-29	Downregulated
ENSMUSG00000022229	protein_coding	Atp12a	-2.27478	2.4319e-07	Downregulated
ENSMUSG00000041482	protein_coding	Piezo2	-2.23978	4.87667e-10	Downregulated
ENSMUSG00000027296	protein_coding	Itpka	-2.11258	1.94793e-16	Downregulated
ENSMUSG00000104807	lincRNA	Gm42865	-2.07637	3.27784e-06	Downregulated
ENSMUSG00000052026	protein_coding	Slc6a7	-2.05403	4.77381e-06	Downregulated
ENSMUSG00000041700	protein_coding	Lhfpl1	-2.04316	1.12092e-05	Downregulated
ENSMUSG00000024747	protein_coding	Aldh1a7	-2.03364	1.66812e-05	Downregulated
ENSMUSG00000044352	protein_coding	Sowaha	-2.03355	7.84662e-08	Downregulated
ENSMUSG00000047531	protein_coding	Rtp2	-2.03063	1.01894e-05	Downregulated
ENSMUSG00000046215	protein_coding	Rprml	-2.02496	2.79941e-06	Downregulated
ENSMUSG00000021721	protein_coding	Htr1a	-2.0137	1.22e-07	Downregulated
ENSMUSG00000097604	lincRNA	Gm17322	-1.99386	7.53826e-06	Downregulated
ENSMUSG00000049112	protein_coding	Oxtr	-1.9846	4.25254e-06	Downregulated
ENSMUSG00000053166	protein_coding	Cdh22	-1.98161	3.1275e-18	Downregulated
ENSMUSG00000029361	protein_coding	Nos1	-1.98034	4.26512e-08	Downregulated
ENSMUSG00000050105	protein_coding	Grrp1	-1.97938	1.13656e-08	Downregulated
ENSMUSG00000038296	protein_coding	Galnt18	-1.9618	3.39104e-29	Downregulated
ENSMUSG00000023484	protein_coding	Prph	-1.95726	9.59561e-13	Downregulated
ENSMUSG00000056427	protein_coding	Slit3	-1.95247	3.52642e-09	Downregulated
ENSMUSG00000060962	protein_coding	Dmkn	-1.95216	4.29447e-05	Downregulated
ENSMUSG00000038115	protein_coding	Ano2	-1.94178	1.13017e-05	Downregulated
ENSMUSG00000022054	protein_coding	Nefm	-1.92777	2.46732e-07	Downregulated
ENSMUSG00000022055	protein_coding	Nefl	-1.91066	1.17076e-09	Downregulated
ENSMUSG00000026479	protein_coding	Lamc2	-1.89924	1.86614e-06	Downregulated
ENSMUSG00000001827	protein_coding	Folr1	-1.88836	4.56682e-05	Downregulated
ENSMUSG00000030772	protein_coding	Dkk3	-1.88714	1.14312e-06	Downregulated
ENSMUSG00000032259	protein_coding	Drd2	-1.8691	8.16814e-05	Downregulated
ENSMUSG00000027827	protein_coding	Kcnab1	-1.86819	1.44108e-06	Downregulated
ENSMUSG00000052087	protein_coding	Rgs14	-1.86044	6.13977e-09	Downregulated
ENSMUSG00000009075	protein_coding	Cabp7	-1.84485	4.57718e-08	Downregulated
ENSMUSG00000098204	sense_intronic	Gm26984	-1.84254	0.000148484	Downregulated
ENSMUSG00000042401	protein_coding	Crtac1	-1.8212	5.47046e-10	Downregulated
ENSMUSG00000027347	protein_coding	Rasgrp1	-1.81505	9.36999e-09	Downregulated
ENSMUSG00000003469	protein_coding	Phyhip	-1.79484	1.36926e-09	Downregulated
ENSMUSG00000028785	protein_coding	Hpca	-1.7815	3.51265e-05	Downregulated
ENSMUSG00000049097	protein_coding	Ankrd34a	-1.77287	2.29283e-09	Downregulated
ENSMUSG00000036915	protein_coding	Kirrel2	-1.75752	0.000345591	Downregulated
ENSMUSG00000028600	protein_coding	Podn	-1.75659	3.27784e-06	Downregulated
ENSMUSG00000059991	protein_coding	Nptx2	-1.75529	4.19226e-08	Downregulated
ENSMUSG00000003309	protein_coding	Ap1m2	-1.75481	0.000229805	Downregulated
ENSMUSG00000067594	protein_coding	Krt77	-1.73243	6.29735e-05	Downregulated
ENSMUSG00000021217	protein_coding	Tshz3	-1.72746	1.33848e-05	Downregulated
ENSMUSG00000026841	protein_coding	Fibcd1	-1.72341	9.21774e-08	Downregulated
ENSMUSG00000024064	protein_coding	Galnt14	-1.72282	6.39869e-20	Downregulated
ENSMUSG00000021680	protein_coding	Crhbp	-1.70516	0.000132203	Downregulated
ENSMUSG00000048483	protein_coding	Zdhhc22	-1.69231	0.000221006	Downregulated
ENSMUSG00000053279	protein_coding	Aldh1a1	-1.6834	4.6893e-05	Downregulated
ENSMUSG00000049538	protein_coding	Adamts16	-1.68135	5.55342e-07	Downregulated
ENSMUSG00000098027	lincRNA	Gm27004	-1.66444	0.000928925	Downregulated
ENSMUSG00000097248	lincRNA	Gm2694	-1.65604	5.05066e-05	Downregulated
ENSMUSG00000019102	protein_coding	Aldh3a1	-1.65188	0.00105242	Downregulated
ENSMUSG00000007682	protein_coding	Dio2	-1.64435	2.58919e-07	Downregulated
ENSMUSG00000023192	protein_coding	Grm2	-1.6344	0.000366333	Downregulated
ENSMUSG00000034452	protein_coding	Slc24a1	-1.63124	0.000805893	Downregulated
ENSMUSG00000039457	protein_coding	Ppl	-1.62915	0.00106214	Downregulated
ENSMUSG00000087074	lincRNA	Gm14249	-1.62378	0.000790966	Downregulated
ENSMUSG00000044816	protein_coding	D630023F18Rik	-1.62286	1.99508e-05	Downregulated
ENSMUSG00000067578	protein_coding	Cbln4	-1.61907	0.000883353	Downregulated
ENSMUSG00000026725	protein_coding	Tnn	-1.61817	0.00133894	Downregulated
ENSMUSG00000046182	protein_coding	Gsg1l	-1.59735	1.44108e-06	Downregulated
ENSMUSG00000025810	protein_coding	Nrp1	-1.58159	0.000155667	Downregulated
ENSMUSG00000036578	protein_coding	Fxyd7	-1.57549	1.23609e-05	Downregulated
ENSMUSG00000100706	processed_transcript	Gm19744	-1.569	0.000127425	Downregulated
ENSMUSG00000053310	protein_coding	Nrgn	-1.56189	0.000761999	Downregulated
ENSMUSG00000026437	protein_coding	Cdk18	-1.56123	0.000825045	Downregulated
ENSMUSG00000045318	protein_coding	Adra2c	-1.55717	4.76517e-05	Downregulated
ENSMUSG00000047228	protein_coding	A2ml1	-1.55176	0.00187872	Downregulated
ENSMUSG00000108194	TEC	1700097M23Rik	-1.55088	0.00201837	Downregulated
ENSMUSG00000031775	protein_coding	Pllp	-1.55019	6.96481e-05	Downregulated
ENSMUSG00000031750	protein_coding	Il34	-1.5458	0.00133894	Downregulated
ENSMUSG00000025425	protein_coding	St8sia5	-1.54127	9.21774e-08	Downregulated
ENSMUSG00000031654	protein_coding	Cbln1	-1.54121	1.06276e-07	Downregulated
ENSMUSG00000032128	protein_coding	Robo3	-1.54039	0.000503952	Downregulated
ENSMUSG00000021991	protein_coding	Cacna2d3	-1.53576	8.86243e-08	Downregulated
ENSMUSG00000030340	protein_coding	Scnn1a	-1.53422	0.000889918	Downregulated
ENSMUSG00000026347	protein_coding	Tmem163	-1.52762	9.21774e-08	Downregulated
ENSMUSG00000016194	protein_coding	Hsd11b1	-1.51738	0.000155667	Downregulated
ENSMUSG00000000766	protein_coding	Oprm1	-1.51248	0.00299586	Downregulated
ENSMUSG00000037579	protein_coding	Kcnh3	-1.50823	0.000230156	Downregulated
ENSMUSG00000030898	protein_coding	Cckbr	-1.50737	0.000991535	Downregulated
ENSMUSG00000097993	processed_transcript	Ptprv	-1.50736	0.00379163	Downregulated
ENSMUSG00000030930	protein_coding	Chst15	-1.50453	6.00359e-07	Downregulated
ENSMUSG00000039058	protein_coding	Ak5	-1.49724	1.54402e-09	Downregulated
ENSMUSG00000036006	protein_coding	Fam65b	-1.49542	2.39188e-16	Downregulated
ENSMUSG00000038175	protein_coding	Mylip	-1.49305	1.66812e-05	Downregulated
ENSMUSG00000028876	protein_coding	Epha10	-1.48918	0.000194172	Downregulated
ENSMUSG00000020734	protein_coding	Grin2c	-1.48812	0.00432425	Downregulated
ENSMUSG00000005952	protein_coding	Trpv1	-1.48812	0.0038299	Downregulated
ENSMUSG00000036545	protein_coding	Adamts2	-1.47838	2.02674e-08	Downregulated
ENSMUSG00000044279	protein_coding	Crb3	-1.4779	0.00495356	Downregulated
ENSMUSG00000084898	lincRNA	Gm12371	-1.47462	0.0015491	Downregulated
ENSMUSG00000046415	processed_transcript	B430212C06Rik	-1.47027	0.00431841	Downregulated
ENSMUSG00000026202	protein_coding	Tuba4a	-1.46595	2.37804e-11	Downregulated
ENSMUSG00000021943	protein_coding	Gdf10	-1.46046	4.66044e-06	Downregulated
ENSMUSG00000039620	protein_coding	6430573F11Rik	-1.45404	0.000840854	Downregulated
ENSMUSG00000015568	protein_coding	Lpl	-1.45075	0.00232172	Downregulated
ENSMUSG00000032532	protein_coding	Cck	-1.44679	0.00370615	Downregulated
ENSMUSG00000028602	protein_coding	Tnfrsf8	-1.44499	0.00397864	Downregulated
ENSMUSG00000070867	protein_coding	Trabd2b	-1.43721	0.00692066	Downregulated
ENSMUSG00000021508	protein_coding	Cxcl14	-1.43459	0.000955865	Downregulated
ENSMUSG00000036510	protein_coding	Cdh8	-1.43186	0.000761999	Downregulated
ENSMUSG00000029608	protein_coding	Rph3a	-1.43008	9.21774e-08	Downregulated
ENSMUSG00000052135	protein_coding	Foxo6	-1.43005	0.000648952	Downregulated
ENSMUSG00000035486	protein_coding	Plk5	-1.42902	0.00516555	Downregulated
ENSMUSG00000029602	protein_coding	Rasal1	-1.427	0.00314789	Downregulated
ENSMUSG00000059213	protein_coding	Ddn	-1.41511	0.000219403	Downregulated
ENSMUSG00000030800	protein_coding	Prss8	-1.41488	0.00731368	Downregulated
ENSMUSG00000103662	TEC	Gm34294	-1.41068	0.00849032	Downregulated
ENSMUSG00000022860	protein_coding	Chodl	-1.40967	0.00511596	Downregulated
ENSMUSG00000046207	protein_coding	Pik3r6	-1.40953	0.00794908	Downregulated
ENSMUSG00000063661	protein_coding	Krt73	-1.40854	0.00726106	Downregulated
ENSMUSG00000047686	protein_coding	Zcchc5	-1.40682	0.0062415	Downregulated
ENSMUSG00000027489	protein_coding	Necab3	-1.40587	0.000676575	Downregulated
ENSMUSG00000024378	protein_coding	Stard4	-1.40362	0.00509831	Downregulated
ENSMUSG00000032946	protein_coding	Rasgrp2	-1.40028	4.57739e-07	Downregulated
ENSMUSG00000028753	protein_coding	Vwa5b1	-1.39714	0.0058244	Downregulated
ENSMUSG00000027221	protein_coding	Chst1	-1.39498	1.68466e-06	Downregulated
ENSMUSG00000024617	protein_coding	Camk2a	-1.38956	7.84849e-05	Downregulated
ENSMUSG00000042115	protein_coding	Klhdc8a	-1.38934	0.00354498	Downregulated
ENSMUSG00000030844	protein_coding	Rgs10	-1.38867	4.06481e-05	Downregulated
ENSMUSG00000042793	protein_coding	Lgr6	-1.38642	0.00699829	Downregulated
ENSMUSG00000001334	protein_coding	Fndc5	-1.37677	0.000330021	Downregulated
ENSMUSG00000050164	protein_coding	Mchr1	-1.37581	7.69229e-05	Downregulated
ENSMUSG00000030830	protein_coding	Itgal	-1.37545	0.00693248	Downregulated
ENSMUSG00000022861	protein_coding	Dgkg	-1.37398	0.000879226	Downregulated
ENSMUSG00000001247	protein_coding	Lsr	-1.37174	0.00497252	Downregulated
ENSMUSG00000032373	protein_coding	Car12	-1.3717	0.00255824	Downregulated
ENSMUSG00000025202	protein_coding	Scd3	-1.37101	0.00726009	Downregulated
ENSMUSG00000047259	protein_coding	Mc4r	-1.36978	0.000737582	Downregulated
ENSMUSG00000070348	protein_coding	Ccnd1	-1.36897	0.000864987	Downregulated
ENSMUSG00000005672	protein_coding	Kit	-1.36856	7.48292e-08	Downregulated
ENSMUSG00000091636	protein_coding	Akain1	-1.36814	0.0015491	Downregulated
ENSMUSG00000063506	protein_coding	Arhgap22	-1.36774	0.00244365	Downregulated
ENSMUSG00000020251	protein_coding	Glt8d2	-1.36771	0.00175285	Downregulated
ENSMUSG00000043673	protein_coding	Kcns3	-1.35654	0.00498632	Downregulated
ENSMUSG00000017737	protein_coding	Mmp9	-1.35541	0.00435668	Downregulated
ENSMUSG00000038760	protein_coding	Trhr	-1.3514	0.00985966	Downregulated
ENSMUSG00000094002	lincRNA	Gm9866	-1.35086	0.00941571	Downregulated
ENSMUSG00000045053	protein_coding	Kcng3	-1.34968	0.013206	Downregulated
ENSMUSG00000032313	protein_coding	Tmem266	-1.34941	5.581e-06	Downregulated
ENSMUSG00000027270	protein_coding	Lamp5	-1.34802	0.0128184	Downregulated
ENSMUSG00000055003	protein_coding	Lrtm2	-1.34784	0.000166552	Downregulated
ENSMUSG00000029298	protein_coding	Gbp9	-1.34777	0.00883435	Downregulated
ENSMUSG00000010803	protein_coding	Gabra1	-1.34618	2.95834e-07	Downregulated
ENSMUSG00000062168	protein_coding	Ppef1	-1.34559	0.0072955	Downregulated
ENSMUSG00000102215	lincRNA	Gm2464	-1.34243	0.000801303	Downregulated
ENSMUSG00000005148	protein_coding	Klf5	-1.34149	0.000225936	Downregulated
ENSMUSG00000041261	protein_coding	Car8	-1.3406	0.00137315	Downregulated
ENSMUSG00000074071	protein_coding	Fam169b	-1.33883	0.0108261	Downregulated
ENSMUSG00000033316	protein_coding	Galnt9	-1.33618	1.89615e-06	Downregulated
ENSMUSG00000075296	protein_coding	Aldh3b2	-1.33603	0.00883311	Downregulated
ENSMUSG00000038354	protein_coding	Ankrd35	-1.33472	0.000588241	Downregulated
ENSMUSG00000085035	lincRNA	Gm12031	-1.33327	0.0142466	Downregulated
ENSMUSG00000059493	protein_coding	Nhs	-1.33125	1.44108e-06	Downregulated
ENSMUSG00000105152	lincRNA	Gm42864	-1.32581	0.0107018	Downregulated
ENSMUSG00000079056	protein_coding	Kcnip3	-1.32143	9.98819e-05	Downregulated
ENSMUSG00000061527	protein_coding	Krt5	-1.32109	0.0137284	Downregulated
ENSMUSG00000044674	protein_coding	Fzd1	-1.32062	1.83683e-05	Downregulated
ENSMUSG00000028766	protein_coding	Alpl	-1.32023	0.012299	Downregulated
ENSMUSG00000020805	protein_coding	Slc13a5	-1.31724	0.00574587	Downregulated
ENSMUSG00000026193	protein_coding	Fn1	-1.31379	0.000374178	Downregulated
ENSMUSG00000037681	protein_coding	Esyt3	-1.31297	0.0176323	Downregulated
ENSMUSG00000040125	protein_coding	Gpr26	-1.30975	0.00115097	Downregulated
ENSMUSG00000026344	protein_coding	Lypd1	-1.30947	0.000227362	Downregulated
ENSMUSG00000003476	protein_coding	Crhr2	-1.30675	0.00615328	Downregulated
ENSMUSG00000040495	protein_coding	Chrm4	-1.30498	0.000408909	Downregulated
ENSMUSG00000041782	protein_coding	Lad1	-1.30494	0.0185125	Downregulated
ENSMUSG00000032011	protein_coding	Thy1	-1.3049	0.000761999	Downregulated
ENSMUSG00000030862	protein_coding	Cpxm2	-1.30469	0.00311731	Downregulated
ENSMUSG00000046523	protein_coding	Kctd4	-1.30388	4e-09	Downregulated
ENSMUSG00000070570	protein_coding	Slc17a7	-1.30272	0.00348954	Downregulated
ENSMUSG00000031932	protein_coding	Gpr83	-1.30113	0.0157314	Downregulated
ENSMUSG00000053963	protein_coding	Stum	-1.29717	0.000723175	Downregulated
ENSMUSG00000040612	protein_coding	Ildr2	-1.29186	9.02943e-05	Downregulated
ENSMUSG00000020101	protein_coding	Vsir	-1.29016	0.0209687	Downregulated
ENSMUSG00000039037	protein_coding	St6galnac5	-1.28953	3.46226e-07	Downregulated
ENSMUSG00000053004	protein_coding	Hrh1	-1.28903	0.016482	Downregulated
ENSMUSG00000054986	protein_coding	Sec14l3	-1.28808	0.00154873	Downregulated
ENSMUSG00000040972	protein_coding	Igsf21	-1.28678	3.7407e-08	Downregulated
ENSMUSG00000090863	protein_coding	A530084C06Rik	-1.28582	0.0211288	Downregulated
ENSMUSG00000048616	protein_coding	Nog	-1.28426	0.00059167	Downregulated
ENSMUSG00000063564	protein_coding	Col23a1	-1.28305	0.00224378	Downregulated
ENSMUSG00000025969	protein_coding	Nrp2	-1.28096	0.00748336	Downregulated
ENSMUSG00000000489	protein_coding	Pdgfb	-1.27851	0.000182971	Downregulated
ENSMUSG00000011263	protein_coding	Exoc3l2	-1.27694	0.0213997	Downregulated
ENSMUSG00000003949	protein_coding	Hlf	-1.2762	0.000124009	Downregulated
ENSMUSG00000024085	protein_coding	Man2a1	-1.27164	4.92569e-05	Downregulated
ENSMUSG00000046922	protein_coding	Gpr6	-1.26927	0.00370054	Downregulated
ENSMUSG00000064065	protein_coding	Ipcef1	-1.26661	0.00797358	Downregulated
ENSMUSG00000053465	protein_coding	Hs6st3	-1.26499	0.00134324	Downregulated
ENSMUSG00000025324	protein_coding	Atp10a	-1.26458	0.00211997	Downregulated
ENSMUSG00000025991	protein_coding	Cps1	-1.25898	0.00569513	Downregulated
ENSMUSG00000052479	lincRNA	A330008L17Rik	-1.24913	0.0108276	Downregulated
ENSMUSG00000057058	protein_coding	Skap1	-1.24794	0.0273954	Downregulated
ENSMUSG00000061702	protein_coding	Tmem91	-1.24439	0.0113613	Downregulated
ENSMUSG00000020704	protein_coding	Asic2	-1.24418	0.00495356	Downregulated
ENSMUSG00000032323	protein_coding	Cyp11a1	-1.24292	0.0219249	Downregulated
ENSMUSG00000058174	protein_coding	Gm5148	-1.23972	0.0112601	Downregulated
ENSMUSG00000091345	protein_coding	Col6a5	-1.23759	0.0260012	Downregulated
ENSMUSG00000027485	protein_coding	Bpifb1	-1.23619	0.0255799	Downregulated
ENSMUSG00000021803	protein_coding	Cdhr1	-1.2358	7.86003e-05	Downregulated
ENSMUSG00000033453	protein_coding	Adamts15	-1.23574	7.04529e-06	Downregulated
ENSMUSG00000029359	protein_coding	Tesc	-1.2303	0.0226579	Downregulated
ENSMUSG00000102796	TEC	Gm37711	-1.22915	0.0266214	Downregulated
ENSMUSG00000029054	protein_coding	Gabrd	-1.22886	0.00324788	Downregulated
ENSMUSG00000022197	protein_coding	Pdzd2	-1.22166	0.0010813	Downregulated
ENSMUSG00000050534	protein_coding	Htr5b	-1.21969	0.0323828	Downregulated
ENSMUSG00000053519	protein_coding	Kcnip1	-1.2176	1.9078e-07	Downregulated
ENSMUSG00000047773	protein_coding	Ankfn1	-1.21222	0.0210879	Downregulated
ENSMUSG00000020901	protein_coding	Pik3r5	-1.2093	0.0318553	Downregulated
ENSMUSG00000027359	protein_coding	Slc27a2	-1.20609	0.00582804	Downregulated
ENSMUSG00000029151	protein_coding	Slc30a3	-1.20387	0.0211288	Downregulated
ENSMUSG00000036251	protein_coding	Trpm8	-1.20142	0.0369328	Downregulated
ENSMUSG00000067242	protein_coding	Lgi1	-1.20016	0.00457644	Downregulated
ENSMUSG00000079173	protein_coding	Zan	-1.19929	0.0280289	Downregulated
ENSMUSG00000030317	protein_coding	Timp4	-1.19856	0.00137315	Downregulated
ENSMUSG00000020810	protein_coding	Cygb	-1.19827	0.000667399	Downregulated
ENSMUSG00000019848	protein_coding	Popdc3	-1.19516	0.0126205	Downregulated
ENSMUSG00000031344	protein_coding	Gabrq	-1.19375	0.0190111	Downregulated
ENSMUSG00000037679	protein_coding	Inf2	-1.19126	0.00115097	Downregulated
ENSMUSG00000045287	protein_coding	Rtn4rl1	-1.1898	0.00686393	Downregulated
ENSMUSG00000030350	protein_coding	Prmt8	-1.18913	0.0101673	Downregulated
ENSMUSG00000039546	protein_coding	Ajap1	-1.1866	0.0164049	Downregulated
ENSMUSG00000029999	protein_coding	Tgfa	-1.18624	7.39609e-10	Downregulated
ENSMUSG00000029868	protein_coding	Trpv6	-1.18523	0.0168635	Downregulated
ENSMUSG00000048721	protein_coding	Fndc9	-1.18446	0.000104066	Downregulated
ENSMUSG00000063434	protein_coding	Sorcs3	-1.18214	2.54814e-09	Downregulated
ENSMUSG00000027568	protein_coding	Ntsr1	-1.18094	0.00990009	Downregulated
ENSMUSG00000039323	protein_coding	Igfbp2	-1.1801	0.0003959	Downregulated
ENSMUSG00000030549	protein_coding	Rhcg	-1.17701	0.0402653	Downregulated
ENSMUSG00000040569	protein_coding	Slc26a7	-1.17481	0.00898899	Downregulated
ENSMUSG00000107889	unprocessed_pseudogene	Olfr440-ps1	-1.17227	0.0251755	Downregulated
ENSMUSG00000048988	protein_coding	Elfn1	-1.17114	3.449e-06	Downregulated
ENSMUSG00000036304	protein_coding	Zdhhc23	-1.16901	0.00187872	Downregulated
ENSMUSG00000020562	protein_coding	Efcab10	-1.16849	0.0277547	Downregulated
ENSMUSG00000034310	protein_coding	Tmem132d	-1.1674	0.00572252	Downregulated
ENSMUSG00000027355	protein_coding	Tmco5	-1.16694	0.0229751	Downregulated
ENSMUSG00000027895	protein_coding	Kcnc4	-1.16669	0.000317993	Downregulated
ENSMUSG00000071984	protein_coding	Fndc1	-1.16182	0.00040164	Downregulated
ENSMUSG00000033730	protein_coding	Egr3	-1.16032	0.0375141	Downregulated
ENSMUSG00000031451	protein_coding	Gas6	-1.15933	2.34193e-08	Downregulated
ENSMUSG00000025876	protein_coding	Unc5a	-1.15863	0.00253349	Downregulated
ENSMUSG00000032511	protein_coding	Scn5a	-1.15789	0.0496168	Downregulated
ENSMUSG00000009216	protein_coding	Fam163b	-1.15221	0.00238112	Downregulated
ENSMUSG00000020407	protein_coding	Upp1	-1.15149	0.0517779	Downregulated
ENSMUSG00000072568	protein_coding	Fam84b	-1.15079	5.07237e-05	Downregulated
ENSMUSG00000027220	protein_coding	Syt13	-1.14939	2.835e-06	Downregulated
ENSMUSG00000041939	protein_coding	Mvk	-1.14837	0.00698385	Downregulated
ENSMUSG00000037492	protein_coding	Zmat4	-1.1478	0.000315401	Downregulated
ENSMUSG00000027859	protein_coding	Ngf	-1.14673	0.0477438	Downregulated
ENSMUSG00000050840	protein_coding	Cdh20	-1.14628	0.00224378	Downregulated
ENSMUSG00000055078	protein_coding	Gabra5	-1.14557	0.00295922	Downregulated
ENSMUSG00000023805	protein_coding	Synj2	-1.14134	0.00225723	Downregulated
ENSMUSG00000048458	protein_coding	Fam212b	-1.13927	0.00322725	Downregulated
ENSMUSG00000053930	protein_coding	Shisa6	-1.13766	0.000588241	Downregulated
ENSMUSG00000102437	sense_overlapping	Gm38048	-1.13604	0.0511926	Downregulated
ENSMUSG00000005268	protein_coding	Prlr	-1.13495	0.0508196	Downregulated
ENSMUSG00000021118	protein_coding	Plek2	-1.13088	0.0418712	Downregulated
ENSMUSG00000064325	protein_coding	Hhip	-1.12809	0.0527051	Downregulated
ENSMUSG00000075270	protein_coding	Pde11a	-1.12742	0.057416	Downregulated
ENSMUSG00000074607	protein_coding	Tox2	-1.12667	0.00172352	Downregulated
ENSMUSG00000026616	protein_coding	Cr2	-1.12514	0.0143126	Downregulated
ENSMUSG00000051022	protein_coding	Hs3st1	-1.12514	6.9263e-07	Downregulated
ENSMUSG00000031883	protein_coding	Car7	-1.12068	0.0118973	Downregulated
ENSMUSG00000008999	protein_coding	Bmp7	-1.11809	1.01894e-05	Downregulated
ENSMUSG00000030905	protein_coding	Crym	-1.11727	0.0607467	Downregulated
ENSMUSG00000054457	processed_transcript	9430021M05Rik	-1.11601	0.0376876	Downregulated
ENSMUSG00000029154	protein_coding	Cwh43	-1.11212	0.0619683	Downregulated
ENSMUSG00000060260	protein_coding	Pwwp2b	-1.11019	0.00993083	Downregulated
ENSMUSG00000078815	protein_coding	Cacng6	-1.10884	0.0578855	Downregulated
ENSMUSG00000090223	protein_coding	Pcp4	-1.10842	0.0499325	Downregulated
ENSMUSG00000056271	protein_coding	Lman1l	-1.10696	0.0664714	Downregulated
ENSMUSG00000033196	protein_coding	Myh2	-1.10614	0.0554718	Downregulated
ENSMUSG00000026343	protein_coding	Gpr39	-1.10489	0.0419178	Downregulated
ENSMUSG00000025885	protein_coding	Myo5b	-1.10452	0.00516555	Downregulated
ENSMUSG00000032356	protein_coding	Rasgrf1	-1.10397	0.00866952	Downregulated
ENSMUSG00000024008	protein_coding	Cpne5	-1.09755	0.013147	Downregulated
ENSMUSG00000045083	protein_coding	Lingo2	-1.09515	0.0199738	Downregulated
ENSMUSG00000047904	protein_coding	Sstr2	-1.09333	0.00172352	Downregulated
ENSMUSG00000054889	protein_coding	Dsp	-1.09255	0.0719616	Downregulated
ENSMUSG00000041046	protein_coding	Ramp3	-1.09165	0.0645545	Downregulated
ENSMUSG00000058420	protein_coding	Syt17	-1.09041	0.0111442	Downregulated
ENSMUSG00000038128	protein_coding	Camk4	-1.09015	0.0148697	Downregulated
ENSMUSG00000102014	antisense	2900009J06Rik	-1.08957	0.0149286	Downregulated
ENSMUSG00000046447	protein_coding	Camk2n1	-1.08902	0.00409496	Downregulated
ENSMUSG00000031661	protein_coding	Nkd1	-1.08881	0.00898899	Downregulated
ENSMUSG00000051980	protein_coding	Casr	-1.08758	0.0740346	Downregulated
ENSMUSG00000048905	protein_coding	4930539E08Rik	-1.08686	0.00898899	Downregulated
ENSMUSG00000032017	protein_coding	Grik4	-1.08459	0.00116754	Downregulated
ENSMUSG00000063430	protein_coding	Wscd2	-1.08372	0.0304197	Downregulated
ENSMUSG00000024256	protein_coding	Adcyap1	-1.08289	0.010202	Downregulated
ENSMUSG00000026837	protein_coding	Col5a1	-1.08072	0.0300187	Downregulated
ENSMUSG00000074872	protein_coding	Ctxn2	-1.07979	0.056613	Downregulated
ENSMUSG00000026688	protein_coding	Mgst3	-1.07904	7.69229e-05	Downregulated
ENSMUSG00000015843	protein_coding	Rxrg	-1.07716	0.0568043	Downregulated
ENSMUSG00000022103	protein_coding	Gfra2	-1.07418	0.0298859	Downregulated
ENSMUSG00000036305	transcribed_processed_pseudogene	Rpl39-ps	-1.07087	0.0773132	Downregulated
ENSMUSG00000050296	protein_coding	Abca12	-1.07076	0.0788302	Downregulated
ENSMUSG00000026463	protein_coding	Atp2b4	-1.07012	6.39111e-05	Downregulated
ENSMUSG00000098160	processed_transcript	Gm26974	-1.06969	0.0803925	Downregulated
ENSMUSG00000062760	protein_coding	1810041L15Rik	-1.06792	0.0132476	Downregulated
ENSMUSG00000042451	protein_coding	Mybph	-1.06761	0.0735486	Downregulated
ENSMUSG00000000120	protein_coding	Ngfr	-1.06694	0.0256255	Downregulated
ENSMUSG00000026765	protein_coding	Lypd6b	-1.06511	0.000527661	Downregulated
ENSMUSG00000009628	protein_coding	Tex15	-1.06473	0.000790134	Downregulated
ENSMUSG00000103695	lincRNA	A830029E22Rik	-1.06468	0.0745726	Downregulated
ENSMUSG00000029722	protein_coding	Agfg2	-1.06394	0.000737582	Downregulated
ENSMUSG00000003872	protein_coding	Lin7b	-1.0638	3.27784e-06	Downregulated
ENSMUSG00000102123	lincRNA	Gm4319	-1.06375	0.0840484	Downregulated
ENSMUSG00000007653	protein_coding	Gabrb2	-1.06078	0.00303154	Downregulated
ENSMUSG00000046318	protein_coding	Ccbe1	-1.05952	0.0745726	Downregulated
ENSMUSG00000059743	protein_coding	Fdps	-1.05938	0.0613799	Downregulated
ENSMUSG00000070644	protein_coding	Etnk2	-1.05901	0.0180038	Downregulated
ENSMUSG00000045545	protein_coding	Krt14	-1.05865	0.0499325	Downregulated
ENSMUSG00000060594	protein_coding	Layn	-1.05832	0.0619184	Downregulated
ENSMUSG00000066652	protein_coding	Lefty2	-1.0557	0.0878344	Downregulated
ENSMUSG00000090069	antisense	E430024P14Rik	-1.05564	0.0253864	Downregulated
ENSMUSG00000047415	protein_coding	Gpr68	-1.05552	0.018658	Downregulated
ENSMUSG00000020182	protein_coding	Ddc	-1.05488	0.0864798	Downregulated
ENSMUSG00000057604	protein_coding	Lmcd1	-1.05385	0.000875869	Downregulated
ENSMUSG00000015476	protein_coding	Prrt1	-1.05358	0.0103203	Downregulated
ENSMUSG00000021448	protein_coding	Shc3	-1.05256	0.0269676	Downregulated
ENSMUSG00000050821	protein_coding	Fam131a	-1.04984	3.83056e-07	Downregulated
ENSMUSG00000022096	protein_coding	Hr	-1.04764	0.0192216	Downregulated
ENSMUSG00000049577	protein_coding	Zfpm1	-1.04744	0.000373966	Downregulated
ENSMUSG00000058488	protein_coding	Kl	-1.04719	0.0787273	Downregulated
ENSMUSG00000091272	TEC	Gm17641	-1.04704	0.0652967	Downregulated
ENSMUSG00000062309	protein_coding	Rpp25	-1.04544	0.0116242	Downregulated
ENSMUSG00000062778	protein_coding	Chia1	-1.04538	0.089738	Downregulated
ENSMUSG00000071234	protein_coding	Syndig1l	-1.04493	2.70633e-05	Downregulated
ENSMUSG00000038530	protein_coding	Rgs4	-1.04224	7.08691e-06	Downregulated
ENSMUSG00000091705	protein_coding	H2-Q2	-1.0403	0.089738	Downregulated
ENSMUSG00000066687	protein_coding	Zbtb16	-1.03942	0.00152928	Downregulated
ENSMUSG00000022324	protein_coding	Matn2	-1.03894	0.0607534	Downregulated
ENSMUSG00000097558	lincRNA	Gm26902	-1.0382	0.0864186	Downregulated
ENSMUSG00000000142	protein_coding	Axin2	-1.03799	0.000194448	Downregulated
ENSMUSG00000030075	protein_coding	Cntn3	-1.03795	0.0663169	Downregulated
ENSMUSG00000056158	protein_coding	Car10	-1.03687	0.00354498	Downregulated
ENSMUSG00000085511	antisense	Gm11738	-1.03679	0.0416795	Downregulated
ENSMUSG00000041565	protein_coding	L3mbtl4	-1.03527	0.0932465	Downregulated
ENSMUSG00000058153	protein_coding	Sez6l	-1.03473	0.016278	Downregulated
ENSMUSG00000041794	protein_coding	Myrip	-1.03254	0.0041291	Downregulated
ENSMUSG00000021684	protein_coding	Pde8b	-1.03237	0.0043959	Downregulated
ENSMUSG00000004730	protein_coding	Adgre1	-1.03186	0.0998038	Downregulated
ENSMUSG00000049907	protein_coding	Rasl11b	-1.03054	0.000360045	Downregulated
ENSMUSG00000037347	protein_coding	Chst7	-1.03018	0.0576212	Downregulated
ENSMUSG00000053783	protein_coding	1700016K19Rik	-1.02821	0.0446101	Downregulated
ENSMUSG00000097929	protein_coding	Tunar	-1.02766	0.0491216	Downregulated
ENSMUSG00000009687	protein_coding	Fxyd5	-1.02668	0.089738	Downregulated
ENSMUSG00000038295	protein_coding	Atg9b	-1.02591	0.00927526	Downregulated
ENSMUSG00000015879	protein_coding	Fam184b	-1.0245	0.000315401	Downregulated
ENSMUSG00000064080	protein_coding	Fbln2	-1.02399	0.0138225	Downregulated
ENSMUSG00000034825	protein_coding	Nrip3	-1.02248	0.00082636	Downregulated
ENSMUSG00000046546	protein_coding	Fam43a	-1.02184	0.00172352	Downregulated
ENSMUSG00000040205	protein_coding	Cuzd1	-1.01788	0.0980937	Downregulated
ENSMUSG00000028909	protein_coding	Ptpru	-1.01539	0.0243348	Downregulated
ENSMUSG00000106430	TEC	Gm42460	-1.01487	0.00354498	Downregulated
ENSMUSG00000026950	protein_coding	Neb	-1.01284	0.089738	Downregulated
ENSMUSG00000028064	protein_coding	Sema4a	-1.00987	0.00929333	Downregulated
ENSMUSG00000072720	protein_coding	Myo18b	-1.00948	0.0762704	Downregulated
ENSMUSG00000056755	protein_coding	Grm7	-1.00651	0.0276941	Downregulated
ENSMUSG00000026090	protein_coding	2010300C02Rik	-1.00641	0.0338855	Downregulated
ENSMUSG00000059631	lincRNA	1500035N22Rik	-1.0064	0.0209687	Downregulated
ENSMUSG00000054855	protein_coding	Rnd1	-1.00623	0.000991535	Downregulated
ENSMUSG00000009394	protein_coding	Syn2	-1.00421	3.47243e-05	Downregulated
ENSMUSG00000042961	protein_coding	Egflam	-1.00377	0.0744838	Downregulated
ENSMUSG00000017740	protein_coding	Slc12a5	-1.00351	0.00267229	Downregulated
ENSMUSG00000089762	protein_coding	Ier5l	-1.00289	0.047524	Downregulated
ENSMUSG00000034926	protein_coding	Dhcr24	-1.00283	0.0266214	Downregulated
ENSMUSG00000031137	protein_coding	Fgf13	-1.00212	8.44014e-06	Downregulated
ENSMUSG00000010311	protein_coding	Optc	-1.00151	0.0321161	Downregulated
ENSMUSG00000039145	protein_coding	Camk1d	-1.00116	0.00113146	Downregulated
ENSMUSG00000041544	protein_coding	Disp3	-1.00084	0.0128753	Downregulated
ENSMUSG00000023959	protein_coding	Clic5	1.00066	0.0980937	Upregulated
ENSMUSG00000039480	protein_coding	Nt5dc1	1.00131	0.0837094	Upregulated
ENSMUSG00000028195	protein_coding	Cyr61	1.00186	0.0678893	Upregulated
ENSMUSG00000041911	protein_coding	Dlx1	1.00229	0.063503	Upregulated
ENSMUSG00000052229	protein_coding	Gpr17	1.00724	0.0562632	Upregulated
ENSMUSG00000042476	protein_coding	Abcb4	1.00853	0.0394979	Upregulated
ENSMUSG00000040146	protein_coding	Rgl3	1.01427	0.0739638	Upregulated
ENSMUSG00000019320	protein_coding	Noxo1	1.02253	0.0359839	Upregulated
ENSMUSG00000027849	protein_coding	Syt6	1.02444	0.0118235	Upregulated
ENSMUSG00000024538	protein_coding	Ppic	1.02456	0.047524	Upregulated
ENSMUSG00000102143	TEC	Gm38057	1.02505	0.0652467	Upregulated
ENSMUSG00000056966	protein_coding	Gjc3	1.02652	0.0913053	Upregulated
ENSMUSG00000039899	protein_coding	Fgl2	1.02654	0.0961648	Upregulated
ENSMUSG00000039616	protein_coding	Mocos	1.02694	0.0754456	Upregulated
ENSMUSG00000029338	protein_coding	Antxr2	1.02932	0.0130993	Upregulated
ENSMUSG00000022912	protein_coding	Pros1	1.02967	0.0533589	Upregulated
ENSMUSG00000027792	protein_coding	Bche	1.03118	0.0185125	Upregulated
ENSMUSG00000001750	protein_coding	Tcirg1	1.03127	0.00103098	Upregulated
ENSMUSG00000048677	protein_coding	Tpcn2	1.03306	0.0192905	Upregulated
ENSMUSG00000025366	protein_coding	Esyt1	1.03605	0.0199428	Upregulated
ENSMUSG00000041189	protein_coding	Chrnb1	1.03613	0.0928557	Upregulated
ENSMUSG00000089901	protein_coding	Gm8113	1.03855	0.066475	Upregulated
ENSMUSG00000006519	protein_coding	Cyba	1.04311	0.0840484	Upregulated
ENSMUSG00000071424	protein_coding	Grid2	1.04387	0.000904743	Upregulated
ENSMUSG00000021835	protein_coding	Bmp4	1.0442	0.0502692	Upregulated
ENSMUSG00000092192	protein_coding	Dyx1c1	1.04699	0.0426453	Upregulated
ENSMUSG00000033542	protein_coding	Arhgef5	1.04758	0.0864798	Upregulated
ENSMUSG00000050912	protein_coding	Tmem123	1.04783	0.00574581	Upregulated
ENSMUSG00000072663	protein_coding	Spef2	1.04784	0.0869718	Upregulated
ENSMUSG00000102691	TEC	Gm37780	1.04837	0.0671011	Upregulated
ENSMUSG00000107512	TEC	Gm44433	1.04967	0.0721157	Upregulated
ENSMUSG00000085396	processed_transcript	Firre	1.05146	0.000763902	Upregulated
ENSMUSG00000041809	protein_coding	Efhc1	1.05187	0.0467338	Upregulated
ENSMUSG00000035202	protein_coding	Lars2	1.05741	0.0631886	Upregulated
ENSMUSG00000028457	protein_coding	Atp8b5	1.05854	0.0745726	Upregulated
ENSMUSG00000030330	protein_coding	Ing4	1.06188	0.0454508	Upregulated
ENSMUSG00000017756	protein_coding	Slc12a7	1.06197	0.000911783	Upregulated
ENSMUSG00000002983	protein_coding	Relb	1.06198	0.00305364	Upregulated
ENSMUSG00000027075	protein_coding	Slc43a1	1.06657	0.0455477	Upregulated
ENSMUSG00000090063	antisense	Dlx6os1	1.07935	0.0301395	Upregulated
ENSMUSG00000069743	protein_coding	Zfp820	1.07944	0.0624876	Upregulated
ENSMUSG00000021186	protein_coding	Fbln5	1.08702	0.0545453	Upregulated
ENSMUSG00000029563	protein_coding	Foxp2	1.08767	0.0236575	Upregulated
ENSMUSG00000092260	protein_coding	Zfp963	1.0889	0.00209446	Upregulated
ENSMUSG00000019539	protein_coding	Rcn3	1.09375	0.0381904	Upregulated
ENSMUSG00000061524	protein_coding	Zic2	1.10013	2.45115e-05	Upregulated
ENSMUSG00000028294	protein_coding	Cfap206	1.10029	0.0438162	Upregulated
ENSMUSG00000068859	protein_coding	Sp9	1.1034	0.0319222	Upregulated
ENSMUSG00000032359	protein_coding	Ctsh	1.10944	0.0613043	Upregulated
ENSMUSG00000000901	protein_coding	Mmp11	1.11044	0.0304451	Upregulated
ENSMUSG00000022769	protein_coding	Sdf2l1	1.11743	0.00224378	Upregulated
ENSMUSG00000060716	protein_coding	Plekhh1	1.12068	0.00321779	Upregulated
ENSMUSG00000019832	protein_coding	Rab32	1.12071	0.0524865	Upregulated
ENSMUSG00000098973	miRNA	Mir6236	1.12529	0.0529537	Upregulated
ENSMUSG00000108446	processed_transcript	Gm44997	1.13071	0.053981	Upregulated
ENSMUSG00000057440	protein_coding	Mpp7	1.147	7.12756e-05	Upregulated
ENSMUSG00000025357	protein_coding	Dgka	1.15175	0.00139392	Upregulated
ENSMUSG00000040812	protein_coding	Agbl2	1.16273	0.0447205	Upregulated
ENSMUSG00000054509	protein_coding	Parp4	1.16384	0.0256255	Upregulated
ENSMUSG00000042745	protein_coding	Id1	1.16522	0.0192308	Upregulated
ENSMUSG00000014778	protein_coding	Fhod1	1.16539	0.00380483	Upregulated
ENSMUSG00000033102	protein_coding	Cdc14b	1.17474	0.000234997	Upregulated
ENSMUSG00000065353	snoRNA	Snora73b	1.17789	0.0235512	Upregulated
ENSMUSG00000090919	protein_coding	Pabpc4l	1.19984	0.0210879	Upregulated
ENSMUSG00000090122	protein_coding	Kcne1l	1.20311	0.0103203	Upregulated
ENSMUSG00000009585	protein_coding	Apobec3	1.20376	0.00796912	Upregulated
ENSMUSG00000030339	protein_coding	Ltbr	1.20861	0.0118973	Upregulated
ENSMUSG00000052151	protein_coding	Plpp2	1.21644	0.0189196	Upregulated
ENSMUSG00000022610	protein_coding	Mapk12	1.22687	0.00183673	Upregulated
ENSMUSG00000035403	protein_coding	Crb2	1.23526	0.00739207	Upregulated
ENSMUSG00000103183	TEC	Gm37090	1.25918	0.0209687	Upregulated
ENSMUSG00000031255	protein_coding	Sytl4	1.26793	0.0211288	Upregulated
ENSMUSG00000040187	protein_coding	Arntl2	1.27103	0.00018953	Upregulated
ENSMUSG00000016256	protein_coding	Ctsz	1.27626	0.000328139	Upregulated
ENSMUSG00000055069	protein_coding	Rab39	1.28974	0.00292503	Upregulated
ENSMUSG00000052854	protein_coding	Nrk	1.29998	0.0173325	Upregulated
ENSMUSG00000053441	protein_coding	Adamts19	1.34942	0.00898899	Upregulated
ENSMUSG00000021614	protein_coding	Vcan	1.36639	8.14117e-05	Upregulated
ENSMUSG00000097415	lincRNA	AU020206	1.37212	0.000155239	Upregulated
ENSMUSG00000050248	protein_coding	Evc2	1.37427	1.38435e-05	Upregulated
ENSMUSG00000010825	protein_coding	Grid2ip	1.37652	0.00714829	Upregulated
ENSMUSG00000035929	protein_coding	H2-Q4	1.37885	0.00849032	Upregulated
ENSMUSG00000088088	ribozyme	Rmrp	1.40124	0.00869713	Upregulated
ENSMUSG00000018593	protein_coding	Sparc	1.40357	5.60148e-07	Upregulated
ENSMUSG00000097430	processed_transcript	Gm10544	1.40648	0.00754727	Upregulated
ENSMUSG00000041144	protein_coding	Dnah7b	1.40916	0.000514117	Upregulated
ENSMUSG00000022853	protein_coding	Ehhadh	1.4095	0.00571302	Upregulated
ENSMUSG00000036334	protein_coding	Igsf10	1.43023	1.89615e-06	Upregulated
ENSMUSG00000021250	protein_coding	Fos	1.43487	0.00253349	Upregulated
ENSMUSG00000007872	protein_coding	Id3	1.44876	0.00285303	Upregulated
ENSMUSG00000020695	protein_coding	Mrc2	1.45536	0.000144237	Upregulated
ENSMUSG00000039103	protein_coding	Nexn	1.46005	0.000135094	Upregulated
ENSMUSG00000015533	protein_coding	Itga2	1.47565	0.00393994	Upregulated
ENSMUSG00000041633	protein_coding	Kctd12b	1.48251	0.00102182	Upregulated
ENSMUSG00000092837	ribozyme	Rpph1	1.50194	0.00383891	Upregulated
ENSMUSG00000031595	protein_coding	Pdgfrl	1.51343	0.0012766	Upregulated
ENSMUSG00000087381	antisense	Gm16008	1.51638	0.00134339	Upregulated
ENSMUSG00000019932	protein_coding	Kera	1.51992	0.00237356	Upregulated
ENSMUSG00000021763	protein_coding	BC067074	1.522	0.00201572	Upregulated
ENSMUSG00000020713	protein_coding	Gh	1.52602	0.00255824	Upregulated
ENSMUSG00000005397	protein_coding	Nid1	1.54161	0.00238641	Upregulated
ENSMUSG00000073418	protein_coding	C4b	1.54401	0.000236484	Upregulated
ENSMUSG00000032006	protein_coding	Pdgfd	1.56258	0.00224378	Upregulated
ENSMUSG00000026638	protein_coding	Irf6	1.58945	0.001247	Upregulated
ENSMUSG00000025255	protein_coding	Zfhx4	1.63723	1.54402e-09	Upregulated
ENSMUSG00000021585	protein_coding	Cast	1.65638	9.60668e-05	Upregulated
ENSMUSG00000038418	protein_coding	Egr1	1.85709	3.7407e-08	Upregulated
ENSMUSG00000029994	protein_coding	Anxa4	1.8579	6.86081e-05	Upregulated
ENSMUSG00000030598	protein_coding	Fbxo17	1.90673	2.15327e-05	Upregulated

## Sheet: Table S2
Table S2 related to Figure 4. Differential expression analysis in cWT PNCs (non-stimulated vs Bic-stimulated)
Filters: pvalue < 0.05; abs(L2FC) > 1
2 Downregulated genes; 22 Upregulated genes			cWT neurons
Gene Feature			Stimulated vs non stimulated
genesID	Gene.type	Gene_name	log2FoldChange	pvalue	Expression
ENSMUSG00000021250	protein_coding	Fos	2.51886	4.30729e-12	Upregulated
ENSMUSG00000003545	protein_coding	Fosb	2.44467	1.21186e-10	Upregulated
ENSMUSG00000071341	protein_coding	Egr4	2.41363	4.69145e-12	Upregulated
ENSMUSG00000045903	protein_coding	Npas4	1.83077	1.38722e-09	Upregulated
ENSMUSG00000085609	processed_transcript	1700016P03Rik	1.55805	3.40549e-05	Upregulated
ENSMUSG00000037868	protein_coding	Egr2	1.39142	3.73321e-05	Upregulated
ENSMUSG00000048482	protein_coding	Bdnf	1.37765	7.39674e-06	Upregulated
ENSMUSG00000007682	protein_coding	Dio2	1.37245	1.18566e-06	Upregulated
ENSMUSG00000020275	protein_coding	Rel	1.31722	2.75302e-07	Upregulated
ENSMUSG00000053846	protein_coding	Lipg	1.29509	1.54453e-07	Upregulated
ENSMUSG00000021587	protein_coding	Pcsk1	1.25951	0.000356471	Upregulated
ENSMUSG00000042622	protein_coding	Maff	1.24735	0.000474193	Upregulated
ENSMUSG00000038530	protein_coding	Rgs4	1.24691	1e-09	Upregulated
ENSMUSG00000023034	protein_coding	Nr4a1	1.23452	1.81814e-06	Upregulated
ENSMUSG00000049649	protein_coding	Gpr3	1.20185	0.000181498	Upregulated
ENSMUSG00000002983	protein_coding	Relb	1.19192	2.22625e-05	Upregulated
ENSMUSG00000028341	protein_coding	Nr4a3	1.18536	1.17336e-05	Upregulated
ENSMUSG00000031530	protein_coding	Dusp4	1.10991	0.000950276	Upregulated
ENSMUSG00000026360	protein_coding	Rgs2	1.07658	0.00167973	Upregulated
ENSMUSG00000027520	protein_coding	Zdbf2	1.03484	0.000434893	Upregulated
ENSMUSG00000047976	protein_coding	Kcna1	1.01191	0.000878574	Upregulated
ENSMUSG00000032501	protein_coding	Trib1	1.00352	0.00115154	Upregulated
ENSMUSG00000097271	protein_coding	Gm9903	-1.0938	0.00284502	Downregulated
ENSMUSG00000049907	protein_coding	Rasl11b	-1.16753	1.31548e-06	Downregulated

## Sheet: Table S3
Table S3 related to Figure 4. Differential expression analysis in Nes-cKO PNCs (non-stimulated vs Bic-stimulated)
Filters: pvalue < 0.05; abs(L2FC) > 1
2 Downregulated genes; 10 Upregulated genes			Nes-cKO neurons
Gene Feature			Stimulated vs non stimulated
genesID	Gene.type	Gene_name	log2FoldChange	pvalue	Expression
ENSMUSG00000020447	protein_coding	Npc1l1	1.33208	0.000411067	Upregulated
ENSMUSG00000101795	processed_pseudogene	Gm5835	1.23086	0.00119161	Upregulated
ENSMUSG00000056718	protein_coding	Gm13199	1.21892	0.00085888	Upregulated
ENSMUSG00000073418	protein_coding	C4b	1.18275	4.35448e-05	Upregulated
ENSMUSG00000048583	protein_coding	Igf2	1.07798	0.00423164	Upregulated
ENSMUSG00000036896	protein_coding	C1qc	1.07353	0.00429113	Upregulated
ENSMUSG00000024215	protein_coding	Spdef	1.068	0.00245517	Upregulated
ENSMUSG00000093673	sense_overlapping	Gm20644	1.0672	0.0049348	Upregulated
ENSMUSG00000085511	antisense	Gm11738	1.04334	0.000966796	Upregulated
ENSMUSG00000039004	protein_coding	Bmp6	1.03766	0.00558473	Upregulated
ENSMUSG00000032373	protein_coding	Car12	-1.02146	0.00258648	Downregulated
ENSMUSG00000022371	protein_coding	Col14a1	-1.11277	0.000833299	Downregulated

## Sheet: Table S4
Table S4 related to Figure 5. VP16-SRF occupancy in the chromatin of hippocampal PNCs
Filters: pvalue < 0.00005
Gene Feature
genesID	Symbol	Gene_name	FC	X.log10pval
ENSMUSG00000051951	Xkr4	X-linked Kx blood group related 4	1133918	2482858
ENSMUSG00000051951	Xkr4	X-linked Kx blood group related 4	1217911	2745916
ENSMUSG00000051951	Xkr4	X-linked Kx blood group related 4		1433455
ENSMUSG00000051951	Xkr4	X-linked Kx blood group related 4	1537836	4932587
ENSMUSG00000051951	Xkr4	X-linked Kx blood group related 4	64608	1200536
ENSMUSG00000051951	Xkr4	X-linked Kx blood group related 4	839939	1615183
ENSMUSG00000051951	Xkr4	X-linked Kx blood group related 4	797942	1498952
ENSMUSG00000025900;ENSMUSG00000109048	Rp1	retinitis pigmentosa 1 (human)	1091921	2353661
ENSMUSG00000025900;ENSMUSG00000109048	Rp1	retinitis pigmentosa 1 (human)	610187	1099951
ENSMUSG00000025900;ENSMUSG00000109048	Rp1	retinitis pigmentosa 1 (human)	1133918	2482858
ENSMUSG00000025900;ENSMUSG00000109048	Rp1	retinitis pigmentosa 1 (human)	532328	999993
ENSMUSG00000025900;ENSMUSG00000109048	Rp1	retinitis pigmentosa 1 (human)	881936	1733519
ENSMUSG00000002459	Rgs20	regulator of G-protein signaling 20	1484381	3663237
ENSMUSG00000033793	Atp6v1h	ATPase, H+ transporting, lysosomal V1 subunit H	671951	1164009
ENSMUSG00000033793	Atp6v1h	ATPase, H+ transporting, lysosomal V1 subunit H	1469893	3568892
ENSMUSG00000025905	Oprk1	opioid receptor, kappa 1	881936	1733519
ENSMUSG00000025905	Oprk1	opioid receptor, kappa 1	629954	1057384
ENSMUSG00000033774	Npbwr1	neuropeptides B/W receptor 1	755945	1384932
ENSMUSG00000025907	Rb1cc1	RB1-inducible coiled-coil 1	402342	695103
ENSMUSG00000025907	Rb1cc1	RB1-inducible coiled-coil 1	671951	1164009
ENSMUSG00000033740	St18	suppression of tumorigenicity 18	923933	1853863
ENSMUSG00000033740	St18	suppression of tumorigenicity 18	681974	1303444
ENSMUSG00000033740	St18	suppression of tumorigenicity 18	1049924	2226098
ENSMUSG00000033740	St18	suppression of tumorigenicity 18	1007927	210023
ENSMUSG00000033740	St18	suppression of tumorigenicity 18	839939	1615183
ENSMUSG00000051285	Pcmtd1	protein-L-isoaspartate (D-aspartate) O-methyltransferase domain containing 1	1637881	4142506
ENSMUSG00000051285	Pcmtd1	protein-L-isoaspartate (D-aspartate) O-methyltransferase domain containing 1	54596	852629
ENSMUSG00000051285	Pcmtd1	protein-L-isoaspartate (D-aspartate) O-methyltransferase domain containing 1	839939	1615183
ENSMUSG00000025909	Sntg1	syntrophin, gamma 1	650623	1374754
ENSMUSG00000025909	Sntg1	syntrophin, gamma 1	618492	1038682
ENSMUSG00000025909	Sntg1	syntrophin, gamma 1	1278217	297436
ENSMUSG00000045210	Vcpip1	valosin containing protein (p97)/p47 complex interacting protein 1	797942	1498952
ENSMUSG00000067851	Arfgef1	ADP-ribosylation factor guanine nucleotide-exchange factor 1(brefeldin A-inhibited)	881936	1733519
ENSMUSG00000042501	Cpa6	carboxypeptidase A6	1256267	3195171
ENSMUSG00000042501	Cpa6	carboxypeptidase A6	923933	1853863
ENSMUSG00000042501	Cpa6	carboxypeptidase A6	755945	1384932
ENSMUSG00000048960	Prex2	phosphatidylinositol-3,4,5-trisphosphate-dependent Rac exchange factor 2	975935	2550612
ENSMUSG00000048960	Prex2	phosphatidylinositol-3,4,5-trisphosphate-dependent Rac exchange factor 2	671951	1164009
ENSMUSG00000048960	Prex2	phosphatidylinositol-3,4,5-trisphosphate-dependent Rac exchange factor 2	1049924	2226098
ENSMUSG00000048960	Prex2	phosphatidylinositol-3,4,5-trisphosphate-dependent Rac exchange factor 2	861441	1849094
ENSMUSG00000048960	Prex2	phosphatidylinositol-3,4,5-trisphosphate-dependent Rac exchange factor 2	797942	1498952
ENSMUSG00000048960	Prex2	phosphatidylinositol-3,4,5-trisphosphate-dependent Rac exchange factor 2	1847866	4884063
ENSMUSG00000057715	A830018L16Rik	RIKEN cDNA A830018L16 gene	503963	7549
ENSMUSG00000057715	A830018L16Rik	RIKEN cDNA A830018L16 gene	788645	1575887
ENSMUSG00000057715	A830018L16Rik	RIKEN cDNA A830018L16 gene	75376	1515771
ENSMUSG00000057715	A830018L16Rik	RIKEN cDNA A830018L16 gene	874879	2730672
ENSMUSG00000057715	A830018L16Rik	RIKEN cDNA A830018L16 gene	1120603	2460263
ENSMUSG00000098555	Mir6341	microRNA 6341	1005014	2317937
ENSMUSG00000098555	Mir6341	microRNA 6341	1866455	555692
ENSMUSG00000098555	Mir6341	microRNA 6341	96593	1976127
ENSMUSG00000097171	Gm17644	predicted gene, 17644	3393981	11401879
ENSMUSG00000097171	Gm17644	predicted gene, 17644	259068	11179848
ENSMUSG00000016918	Sulf1	sulfatase 1	64608	1200536
ENSMUSG00000025938	Slco5a1	solute carrier organic anion transporter family, member 5A1	64608	1200536
ENSMUSG00000025938	Slco5a1	solute carrier organic anion transporter family, member 5A1	332873	1065792
ENSMUSG00000025938	Slco5a1	solute carrier organic anion transporter family, member 5A1	1076801	2561693
ENSMUSG00000005886	Ncoa2	nuclear receptor coactivator 2	561902	109049
ENSMUSG00000025932	Eya1	EYA transcriptional coactivator and phosphatase 1	1049924	2226098
ENSMUSG00000025932	Eya1	EYA transcriptional coactivator and phosphatase 1	1553887	3853386
ENSMUSG00000025932	Eya1	EYA transcriptional coactivator and phosphatase 1	1078088	2387734
ENSMUSG00000025932	Eya1	EYA transcriptional coactivator and phosphatase 1	797942	1498952
ENSMUSG00000025932	Eya1	EYA transcriptional coactivator and phosphatase 1	671951	1164009
ENSMUSG00000092083	Kcnb2	potassium voltage gated channel, Shab-related subfamily, member 2	755945	1384932
ENSMUSG00000092083	Kcnb2	potassium voltage gated channel, Shab-related subfamily, member 2	75376	1515771
ENSMUSG00000092083	Kcnb2	potassium voltage gated channel, Shab-related subfamily, member 2	1301905	3014848
ENSMUSG00000025925	Terf1	telomeric repeat binding factor 1	861441	1849094
ENSMUSG00000032719	Sbspon	somatomedin B and thrombospondin, type 1 domain containing	797942	1498952
ENSMUSG00000067795	4930444P10Rik	RIKEN cDNA 4930444P10 gene	629954	1057384
ENSMUSG00000025920	Stau2	staufen (RNA binding protein) homolog 2 (Drosophila)	1049924	2226098
ENSMUSG00000025920	Stau2	staufen (RNA binding protein) homolog 2 (Drosophila)	839939	1615183
ENSMUSG00000025939	Ube2w	ubiquitin-conjugating enzyme E2W (putative)	64608	1200536
ENSMUSG00000025939	Ube2w	ubiquitin-conjugating enzyme E2W (putative)	717867	1408557
ENSMUSG00000079658	Tceb1	transcription elongation factor B (SIII), polypeptide 1	1525614	3804713
ENSMUSG00000025779	Ly96	lymphocyte antigen 96	1686988	483331
ENSMUSG00000042686	Jph1	junctophilin 1	857639	2101693
ENSMUSG00000042686	Jph1	junctophilin 1	938863	203632
ENSMUSG00000042686	Jph1	junctophilin 1	27648	7828433
ENSMUSG00000042686	Jph1	junctophilin 1	713948	127324
ENSMUSG00000042686	Jph1	junctophilin 1	1049924	2226098
ENSMUSG00000042686	Jph1	junctophilin 1	2099847	5805931
ENSMUSG00000067780	Pi15	peptidase inhibitor 15	923933	1853863
ENSMUSG00000067780	Pi15	peptidase inhibitor 15	1049924	2226098
ENSMUSG00000025776	Crispld1	cysteine-rich secretory protein LCCL domain containing 1	923933	1853863
ENSMUSG00000070977	Defb44-ps	defensin beta 44, pseudogene	1013972	2276995
ENSMUSG00000073735	Defb18	defensin beta 18	797942	1498952
NA	NA	NA	839939	1615183
ENSMUSG00000067773	Defb41	defensin beta 41	839939	1615183
NA	NA	NA	659725	114395
ENSMUSG00000067773	Defb41	defensin beta 41	659725	114395
NA	NA	NA	1040907	2439082
ENSMUSG00000067773	Defb41	defensin beta 41	1040907	2439082
ENSMUSG00000042596	Tfap2d	transcription factor AP-2, delta	797942	1498952
ENSMUSG00000042596	Tfap2d	transcription factor AP-2, delta	477781	930748
ENSMUSG00000042596	Tfap2d	transcription factor AP-2, delta	629954	1057384
ENSMUSG00000042596	Tfap2d	transcription factor AP-2, delta	897334	1963826
ENSMUSG00000042596	Tfap2d	transcription factor AP-2, delta	1133918	2482858
ENSMUSG00000025927	Tfap2b	transcription factor AP-2 beta	671951	1164009
ENSMUSG00000025927	Tfap2b	transcription factor AP-2 beta	923933	1853863
ENSMUSG00000043760	Pkhd1	polycystic kidney and hepatic disease 1	713948	127324
ENSMUSG00000043760	Pkhd1	polycystic kidney and hepatic disease 1	1301905	3014848
ENSMUSG00000043760	Pkhd1	polycystic kidney and hepatic disease 1	96593	1976127
ENSMUSG00000043760	Pkhd1	polycystic kidney and hepatic disease 1	713948	127324
ENSMUSG00000043760	Pkhd1	polycystic kidney and hepatic disease 1	1049924	2226098
ENSMUSG00000041859	Mcm3	minichromosome maintenance complex component 3	923933	1853863
ENSMUSG00000025931	Paqr8	progestin and adipoQ receptor family member VIII	638036	1186749
ENSMUSG00000025933	Tmem14a	transmembrane protein 14A	824656	1589685
ENSMUSG00000028033	Kcnq5	potassium voltage-gated channel, subfamily Q, member 5	64608	1200536
ENSMUSG00000028033	Kcnq5	potassium voltage-gated channel, subfamily Q, member 5	755945	1384932
ENSMUSG00000028033	Kcnq5	potassium voltage-gated channel, subfamily Q, member 5	713948	127324
ENSMUSG00000028033	Kcnq5	potassium voltage-gated channel, subfamily Q, member 5	1112694	2685723
ENSMUSG00000028033	Kcnq5	potassium voltage-gated channel, subfamily Q, member 5	1049924	2226098
ENSMUSG00000028033	Kcnq5	potassium voltage-gated channel, subfamily Q, member 5	1478689	4665515
ENSMUSG00000028033	Kcnq5	potassium voltage-gated channel, subfamily Q, member 5	797942	1498952
ENSMUSG00000028033	Kcnq5	potassium voltage-gated channel, subfamily Q, member 5	619288	1077177
ENSMUSG00000028033	Kcnq5	potassium voltage-gated channel, subfamily Q, member 5	193186	5187672
ENSMUSG00000041670	Rims1	regulating synaptic membrane exocytosis 1	1217911	2745916
ENSMUSG00000041670	Rims1	regulating synaptic membrane exocytosis 1	881936	1733519
ENSMUSG00000041670	Rims1	regulating synaptic membrane exocytosis 1	758655	1433455
ENSMUSG00000041670	Rims1	regulating synaptic membrane exocytosis 1	629954	1057384
ENSMUSG00000041670	Rims1	regulating synaptic membrane exocytosis 1	839939	1615183
ENSMUSG00000041670	Rims1	regulating synaptic membrane exocytosis 1	1217911	2745916
ENSMUSG00000041670	Rims1	regulating synaptic membrane exocytosis 1	839939	1615183
ENSMUSG00000041670	Rims1	regulating synaptic membrane exocytosis 1	1469893	3568892
ENSMUSG00000073730	4933415F23Rik	RIKEN cDNA 4933415F23 gene	713948	127324
ENSMUSG00000073730	4933415F23Rik	RIKEN cDNA 4933415F23 gene	1201745	2905306
ENSMUSG00000026158	Ogfrl1	opioid growth factor receptor-like 1	2597668	7821124
ENSMUSG00000026158	Ogfrl1	opioid growth factor receptor-like 1	851491	2891828
ENSMUSG00000026156	B3gat2	beta-1,3-glucuronyltransferase 2 (glucuronosyltransferase S)	797942	1498952
ENSMUSG00000026156	B3gat2	beta-1,3-glucuronyltransferase 2 (glucuronosyltransferase S)	789654	1624989
ENSMUSG00000026156	B3gat2	beta-1,3-glucuronyltransferase 2 (glucuronosyltransferase S)	532328	999993
ENSMUSG00000026154	Sdhaf4	succinate dehydrogenase complex assembly factor 4	1902348	5704187
ENSMUSG00000026141	Col19a1	collagen, type XIX, alpha 1	54596	852629
ENSMUSG00000026141	Col19a1	collagen, type XIX, alpha 1	839939	1615183
ENSMUSG00000026141	Col19a1	collagen, type XIX, alpha 1	709771	1573977
ENSMUSG00000026141	Col19a1	collagen, type XIX, alpha 1	838513	1660622
ENSMUSG00000026141	Col19a1	collagen, type XIX, alpha 1	797942	1498952
ENSMUSG00000026141	Col19a1	collagen, type XIX, alpha 1	629954	1057384
ENSMUSG00000026141	Col19a1	collagen, type XIX, alpha 1	532328	999993
ENSMUSG00000026141	Col19a1	collagen, type XIX, alpha 1	861441	1849094
ENSMUSG00000073725	Lmbrd1	LMBR1 domain containing 1	2561814	757413
ENSMUSG00000073725	Lmbrd1	LMBR1 domain containing 1	1763872	4584354
ENSMUSG00000073725	Lmbrd1	LMBR1 domain containing 1	713948	127324
ENSMUSG00000033569	Adgrb3	adhesion G protein-coupled receptor B3	75376	1515771
ENSMUSG00000033569	Adgrb3	adhesion G protein-coupled receptor B3	923933	1853863
ENSMUSG00000033569	Adgrb3	adhesion G protein-coupled receptor B3	755945	1384932
ENSMUSG00000033569	Adgrb3	adhesion G protein-coupled receptor B3	881936	1733519
ENSMUSG00000033569	Adgrb3	adhesion G protein-coupled receptor B3	587957	953528
ENSMUSG00000033569	Adgrb3	adhesion G protein-coupled receptor B3	671951	1164009
ENSMUSG00000033569	Adgrb3	adhesion G protein-coupled receptor B3	1113286	2447823
ENSMUSG00000073722	4931408C20Rik	RIKEN cDNA 4931408C20 gene	755945	1384932
ENSMUSG00000073722	4931408C20Rik	RIKEN cDNA 4931408C20 gene	797942	1498952
ENSMUSG00000073722	4931408C20Rik	RIKEN cDNA 4931408C20 gene	881936	1733519
ENSMUSG00000073722	4931408C20Rik	RIKEN cDNA 4931408C20 gene	587957	953528
ENSMUSG00000073722	4931408C20Rik	RIKEN cDNA 4931408C20 gene	587957	953528
ENSMUSG00000073722	4931408C20Rik	RIKEN cDNA 4931408C20 gene	713948	127324
ENSMUSG00000073722	4931408C20Rik	RIKEN cDNA 4931408C20 gene	696698	1286279
ENSMUSG00000073722	4931408C20Rik	RIKEN cDNA 4931408C20 gene	638036	1186749
ENSMUSG00000073722	4931408C20Rik	RIKEN cDNA 4931408C20 gene	797942	1498952
ENSMUSG00000073722	4931408C20Rik	RIKEN cDNA 4931408C20 gene	1292161	3325674
ENSMUSG00000073722	4931408C20Rik	RIKEN cDNA 4931408C20 gene	713948	127324
ENSMUSG00000048411	Gm597	predicted gene 597	797942	1498952
ENSMUSG00000048411	Gm597	predicted gene 597	54596	852629
ENSMUSG00000048411	Gm597	predicted gene 597	923933	1853863
ENSMUSG00000048411	Gm597	predicted gene 597	54596	852629
ENSMUSG00000048411	Gm597	predicted gene 597	713948	127324
ENSMUSG00000048411	Gm597	predicted gene 597	619288	1077177
ENSMUSG00000048411	Gm597	predicted gene 597	797942	1498952
ENSMUSG00000048411	Gm597	predicted gene 597	713948	127324
ENSMUSG00000099257	Mir6342	microRNA 6342	717867	1408557
ENSMUSG00000099257	Mir6342	microRNA 6342	797942	1498952
ENSMUSG00000099257	Mir6342	microRNA 6342	75376	1515771
ENSMUSG00000099257	Mir6342	microRNA 6342	839939	1615183
ENSMUSG00000048874	Phf3	PHD finger protein 3	713948	127324
ENSMUSG00000048874	Phf3	PHD finger protein 3	923933	1853863
ENSMUSG00000048874	Phf3	PHD finger protein 3	774109	1504697
ENSMUSG00000086727	4931428L18Rik	RIKEN cDNA 4931428L18 gene	1076801	2561693
ENSMUSG00000086727	4931428L18Rik	RIKEN cDNA 4931428L18 gene	907122	1825642
NA	Gm4850	THO complex 4 pseudogene	2435823	7082718
NA	Gm4850	THO complex 4 pseudogene	881936	1733519
NA	Gm4850	THO complex 4 pseudogene	2196106	6398972
NA	Gm4850	THO complex 4 pseudogene	681974	1303444
NA	Gm4850	THO complex 4 pseudogene	650623	1374754
NA	Gm4850	THO complex 4 pseudogene	839939	1615183
ENSMUSG00000026058	Khdrbs2	KH domain containing, RNA binding, signal transduction associated 2	875281	1873295
ENSMUSG00000026058	Khdrbs2	KH domain containing, RNA binding, signal transduction associated 2	64608	1200536
ENSMUSG00000026058	Khdrbs2	KH domain containing, RNA binding, signal transduction associated 2	1469893	3568892
ENSMUSG00000026058	Khdrbs2	KH domain containing, RNA binding, signal transduction associated 2	591475	1183183
ENSMUSG00000026058	Khdrbs2	KH domain containing, RNA binding, signal transduction associated 2	671951	1164009
ENSMUSG00000026134	Prim2	DNA primase, p58 subunit	923933	1853863
ENSMUSG00000026134	Prim2	DNA primase, p58 subunit	861441	1849094
ENSMUSG00000026131	Dst	dystonin	650623	1374754
ENSMUSG00000026131	Dst	dystonin	923933	1853863
ENSMUSG00000026131	Dst	dystonin	561902	109049
ENSMUSG00000026131	Dst	dystonin	1049924	2226098
ENSMUSG00000026131	Dst	dystonin	825547	1736124
ENSMUSG00000092852	Mir5103	microRNA 5103	989588	2069285
ENSMUSG00000037509	Arhgef4	Rho guanine nucleotide exchange factor (GEF) 4	839939	1615183
ENSMUSG00000037503	Fam168b	family with sequence similarity 168, member B	680197	147345
ENSMUSG00000026123	Plekhb2	pleckstrin homology domain containing, family B (evectins) member 2	1091921	2353661
ENSMUSG00000026123	Plekhb2	pleckstrin homology domain containing, family B (evectins) member 2	754391	1946061
ENSMUSG00000045216	Hs6st1	heparan sulfate 6-O-sulfotransferase 1	671951	1164009
ENSMUSG00000045216	Hs6st1	heparan sulfate 6-O-sulfotransferase 1	1007927	210023
ENSMUSG00000045216	Hs6st1	heparan sulfate 6-O-sulfotransferase 1	1217911	2745916
ENSMUSG00000037470	Uggt1	UDP-glucose glycoprotein glucosyltransferase 1	923933	1853863
ENSMUSG00000037470	Uggt1	UDP-glucose glycoprotein glucosyltransferase 1	783424	1474814
ENSMUSG00000037408	Cnnm4	cyclin M4	875281	1873295
ENSMUSG00000026116	Tmem131	transmembrane protein 131	797942	1498952
ENSMUSG00000026116	Tmem131	transmembrane protein 131	1805869	473371
ENSMUSG00000026116	Tmem131	transmembrane protein 131	1721875	4436018
ENSMUSG00000026116	Tmem131	transmembrane protein 131	362532	1109908
ENSMUSG00000026114	Cnga3	cyclic nucleotide gated channel alpha 3	1007927	210023
ENSMUSG00000026114	Cnga3	cyclic nucleotide gated channel alpha 3	681974	1303444
ENSMUSG00000026113	Inpp4a	inositol polyphosphate-4-phosphatase, type I	797942	1498952
ENSMUSG00000026113	Inpp4a	inositol polyphosphate-4-phosphatase, type I	4787652	17101341
ENSMUSG00000026110	Mgat4a	mannoside acetylglucosaminyltransferase 4, isoenzyme A	477781	930748
ENSMUSG00000026090	2010300C02Rik	RIKEN cDNA 2010300C02 gene	1637881	4142506
ENSMUSG00000026090	2010300C02Rik	RIKEN cDNA 2010300C02 gene	2010028	6150792
ENSMUSG00000060771	Tsga10	testis specific 10	881936	1733519
ENSMUSG00000026083	Eif5b	eukaryotic translation initiation factor 5B	969121	2198309
ENSMUSG00000026082	Rev1	REV1, DNA directed polymerase	574294	1001818
ENSMUSG00000026082	Rev1	REV1, DNA directed polymerase	96593	1976127
ENSMUSG00000037138	Aff3	AF4/FMR2 family, member 3	681974	1303444
ENSMUSG00000037138	Aff3	AF4/FMR2 family, member 3	1076801	2561693
ENSMUSG00000037138	Aff3	AF4/FMR2 family, member 3	923933	1853863
ENSMUSG00000048814	Lonrf2	LON peptidase N-terminal domain and ring finger 2	735404	1394384
ENSMUSG00000048814	Lonrf2	LON peptidase N-terminal domain and ring finger 2	1973857	5340886
ENSMUSG00000048814	Lonrf2	LON peptidase N-terminal domain and ring finger 2	1195752	2708155
ENSMUSG00000026080	Chst10	carbohydrate sulfotransferase 10	1049924	2226098
ENSMUSG00000026078	Pdcl3	phosducin-like 3	96593	1976127
ENSMUSG00000026077	Npas2	neuronal PAS domain protein 2	2603811	7739362
ENSMUSG00000026073	Il1r2	interleukin 1 receptor, type II	2561814	757413
ENSMUSG00000026072	Il1r1	interleukin 1 receptor, type I	923933	1853863
ENSMUSG00000026062	Slc9a2	solute carrier family 9 (sodium/hydrogen exchanger), member 2	1038159	2262244
ENSMUSG00000079588	Tmem182	transmembrane protein 182	1259908	2879672
ENSMUSG00000079588	Tmem182	transmembrane protein 182	103082	219379
ENSMUSG00000104072	4930448I06Rik	RIKEN cDNA 4930448I06 gene	587957	953528
ENSMUSG00000104072	4930448I06Rik	RIKEN cDNA 4930448I06 gene	1049924	2226098
ENSMUSG00000104072	4930448I06Rik	RIKEN cDNA 4930448I06 gene	205785	5650033
ENSMUSG00000104072	4930448I06Rik	RIKEN cDNA 4930448I06 gene	1007927	210023
ENSMUSG00000104072	4930448I06Rik	RIKEN cDNA 4930448I06 gene	64608	1200536
ENSMUSG00000104072	4930448I06Rik	RIKEN cDNA 4930448I06 gene	881936	1733519
ENSMUSG00000060424	Pantr1	POU domain, class 3, transcription factor 3 adjacent noncoding transcript 1	54596	852629
ENSMUSG00000060424	Pantr1	POU domain, class 3, transcription factor 3 adjacent noncoding transcript 1	96593	1976127
ENSMUSG00000060424	Pantr1	POU domain, class 3, transcription factor 3 adjacent noncoding transcript 1	1049924	2226098
ENSMUSG00000060424	Pantr1	POU domain, class 3, transcription factor 3 adjacent noncoding transcript 1	881936	1733519
ENSMUSG00000041907	Gpr45	G protein-coupled receptor 45	755945	1384932
ENSMUSG00000041907	Gpr45	G protein-coupled receptor 45	1007927	210023
ENSMUSG00000008136	Fhl2	four and a half LIM domains 2	1553887	3853386
ENSMUSG00000057363	Uxs1	UDP-glucuronate decarboxylase 1	1007927	210023
ENSMUSG00000041763	Tpp2	tripeptidyl peptidase II	671951	1164009
ENSMUSG00000056870	Gulp1	GULP, engulfment adaptor PTB domain containing 1	797942	1498952
ENSMUSG00000056870	Gulp1	GULP, engulfment adaptor PTB domain containing 1	923933	1853863
ENSMUSG00000056870	Gulp1	GULP, engulfment adaptor PTB domain containing 1	923933	1853863
ENSMUSG00000056870	Gulp1	GULP, engulfment adaptor PTB domain containing 1	1637881	4142506
ENSMUSG00000056870	Gulp1	GULP, engulfment adaptor PTB domain containing 1	75376	1515771
ENSMUSG00000056870	Gulp1	GULP, engulfment adaptor PTB domain containing 1	502507	813505
ENSMUSG00000026043	Col3a1	collagen, type III, alpha 1	1328054	3457363
ENSMUSG00000026043	Col3a1	collagen, type III, alpha 1	4329446	15248842
ENSMUSG00000026042	Col5a2	collagen, type V, alpha 2	96593	1976127
ENSMUSG00000026042	Col5a2	collagen, type V, alpha 2	247782	7245796
ENSMUSG00000025995	Wdr75	WD repeat domain 75	1005014	2317937
ENSMUSG00000025995	Wdr75	WD repeat domain 75	629954	1057384
ENSMUSG00000025993	Slc40a1	solute carrier family 40 (iron-regulated transporter), member 1	2081815	6452393
ENSMUSG00000041144	Dnah7b	dynein, axonemal, heavy chain 7B	678031	1827466
ENSMUSG00000101337	Dnah7c	dynein, axonemal, heavy chain 7C	713948	127324
ENSMUSG00000025986	Slc39a10	solute carrier family 39 (zinc transporter), member 10	881936	1733519
ENSMUSG00000025986	Slc39a10	solute carrier family 39 (zinc transporter), member 10	755945	1384932
ENSMUSG00000098876	Mir6350	microRNA 6350	54596	852629
ENSMUSG00000098876	Mir6350	microRNA 6350	671951	1164009
ENSMUSG00000098876	Mir6350	microRNA 6350	713948	127324
ENSMUSG00000098876	Mir6350	microRNA 6350	755945	1384932
ENSMUSG00000098876	Mir6350	microRNA 6350	2393826	692038
ENSMUSG00000098876	Mir6350	microRNA 6350	881936	1733519
ENSMUSG00000098876	Mir6350	microRNA 6350	54596	852629
ENSMUSG00000098876	Mir6350	microRNA 6350	923933	1853863
ENSMUSG00000098876	Mir6350	microRNA 6350	1507521	413256
ENSMUSG00000098876	Mir6350	microRNA 6350	671951	1164009
ENSMUSG00000098876	Mir6350	microRNA 6350	713948	127324
ENSMUSG00000026109	Tmeff2	transmembrane protein with EGF-like and two follistatin-like domains 2	1259908	2879672
ENSMUSG00000026109	Tmeff2	transmembrane protein with EGF-like and two follistatin-like domains 2	671951	1164009
ENSMUSG00000026109	Tmeff2	transmembrane protein with EGF-like and two follistatin-like domains 2	797942	1498952
ENSMUSG00000026109	Tmeff2	transmembrane protein with EGF-like and two follistatin-like domains 2	678952	1649023
ENSMUSG00000026109	Tmeff2	transmembrane protein with EGF-like and two follistatin-like domains 2	839939	1615183
ENSMUSG00000026109	Tmeff2	transmembrane protein with EGF-like and two follistatin-like domains 2	1879499	5908889
ENSMUSG00000026109	Tmeff2	transmembrane protein with EGF-like and two follistatin-like domains 2	713948	127324
ENSMUSG00000101799	9330175M20Rik	RIKEN cDNA 9330175M20 gene	96593	1976127
ENSMUSG00000026107	Nabp1	nucleic acid binding protein 1	2393826	692038
ENSMUSG00000026107	Nabp1	nucleic acid binding protein 1	2099847	5805931
ENSMUSG00000026107	Nabp1	nucleic acid binding protein 1	54596	852629
ENSMUSG00000018417	Myo1b	myosin IB	1301905	3014848
ENSMUSG00000018417	Myo1b	myosin IB	1686988	483331
ENSMUSG00000018417	Myo1b	myosin IB	751091	1465582
ENSMUSG00000026103	Gls	glutaminase	789654	1624989
ENSMUSG00000026103	Gls	glutaminase	713948	127324
ENSMUSG00000043015	Nemp2	nuclear envelope integral membrane protein 2	629954	1057384
ENSMUSG00000043015	Nemp2	nuclear envelope integral membrane protein 2	1049924	2226098
ENSMUSG00000041439	Mfsd6	major facilitator superfamily domain containing 6	1301246	3885481
ENSMUSG00000026100	Mstn	myostatin	881936	1733519
ENSMUSG00000026100	Mstn	myostatin	1031001	3136209
ENSMUSG00000026094	Stk17b	serine/threonine kinase 17b (apoptosis-inducing)	713948	127324
ENSMUSG00000042807	Hecw2	HECT, C2 and WW domain containing E3 ubiquitin protein ligase 2	857639	2101693
ENSMUSG00000042807	Hecw2	HECT, C2 and WW domain containing E3 ubiquitin protein ligase 2	918623	2943882
ENSMUSG00000042807	Hecw2	HECT, C2 and WW domain containing E3 ubiquitin protein ligase 2	755945	1384932
ENSMUSG00000073678	Pgap1	post-GPI attachment to proteins 1	1133918	2482858
ENSMUSG00000052331	Ankrd44	ankyrin repeat domain 44	591475	1183183
ENSMUSG00000046994	Mars2	methionine-tRNA synthetase 2 (mitochondrial)	713948	127324
ENSMUSG00000038349	Plcl1	phospholipase C-like 1	797942	1498952
ENSMUSG00000038349	Plcl1	phospholipase C-like 1	839939	1615183
ENSMUSG00000038349	Plcl1	phospholipase C-like 1	5384	906281
ENSMUSG00000099950	9130227L01Rik	RIKEN cDNA 9130227L01 gene	797942	1498952
ENSMUSG00000099950	9130227L01Rik	RIKEN cDNA 9130227L01 gene	96593	1976127
ENSMUSG00000099950	9130227L01Rik	RIKEN cDNA 9130227L01 gene	1259908	2879672
ENSMUSG00000045336	Hsfy2	heat shock transcription factor, Y-linked 2	709771	1573977
ENSMUSG00000045336	Hsfy2	heat shock transcription factor, Y-linked 2	574294	1001818
ENSMUSG00000045336	Hsfy2	heat shock transcription factor, Y-linked 2	1553887	3853386
ENSMUSG00000045336	Hsfy2	heat shock transcription factor, Y-linked 2	797942	1498952
ENSMUSG00000101429	BC055402	cDNA sequence BC055402	755945	1384932
ENSMUSG00000101429	BC055402	cDNA sequence BC055402	561902	109049
ENSMUSG00000038323	1700066M21Rik	RIKEN cDNA 1700066M21 gene	437439	87989
ENSMUSG00000038323	1700066M21Rik	RIKEN cDNA 1700066M21 gene	591475	1183183
ENSMUSG00000025971	9430016H08Rik	RIKEN cDNA 9430016H08 gene	502507	20663472
ENSMUSG00000038305	Spats2l	spermatogenesis associated, serine-rich 2-like	765871	153673
ENSMUSG00000047528	Als2cr12	amyotrophic lateral sclerosis 2 (juvenile) chromosome region, candidate 12 (human)	717867	1408557
ENSMUSG00000026031	Cflar	CASP8 and FADD-like apoptosis regulator	3233765	10295602
ENSMUSG00000026031	Cflar	CASP8 and FADD-like apoptosis regulator	1007927	210023
ENSMUSG00000026029	Casp8	caspase 8	755945	1384932
ENSMUSG00000079550	Mpp4	membrane protein, palmitoylated 4 (MAGUK p55 subfamily member 4)	839939	1615183
ENSMUSG00000026024	Als2	amyotrophic lateral sclerosis 2 (juvenile)	1212525	350834
ENSMUSG00000026023	Cdk15	cyclin-dependent kinase 15	755945	1384932
ENSMUSG00000026023	Cdk15	cyclin-dependent kinase 15	881936	1733519
ENSMUSG00000041075	Fzd7	frizzled class receptor 7	671951	1164009
ENSMUSG00000047361	Gm973	predicted gene 973	590543	1460054
ENSMUSG00000047361	Gm973	predicted gene 973	561902	109049
ENSMUSG00000026021	Sumo1	small ubiquitin-like modifier 1	1217911	2745916
ENSMUSG00000041040	Fam117b	family with sequence similarity 117, member B	681974	1303444
ENSMUSG00000026019	Wdr12	WD repeat domain 12	713948	127324
ENSMUSG00000026009;ENSMUSG00000103068	Icos	inducible T cell co-stimulator	1716955	4579238
ENSMUSG00000026009;ENSMUSG00000103068	Icos	inducible T cell co-stimulator	151189	3710546
ENSMUSG00000026009;ENSMUSG00000103068	Icos	inducible T cell co-stimulator	671951	1164009
ENSMUSG00000026009;ENSMUSG00000103068	Icos	inducible T cell co-stimulator	1049924	2226098
ENSMUSG00000026009;ENSMUSG00000103068	Icos	inducible T cell co-stimulator	825547	1736124
ENSMUSG00000085447	9530026F06Rik	RIKEN cDNA 9530026F06 gene	2351829	6758797
ENSMUSG00000085447	9530026F06Rik	RIKEN cDNA 9530026F06 gene	797942	1498952
ENSMUSG00000085447	9530026F06Rik	RIKEN cDNA 9530026F06 gene	839939	1615183
ENSMUSG00000052062	Pard3b	par-3 family cell polarity regulator beta	610187	1099951
ENSMUSG00000052062	Pard3b	par-3 family cell polarity regulator beta	671951	1164009
ENSMUSG00000052062	Pard3b	par-3 family cell polarity regulator beta	47318	826067
ENSMUSG00000052062	Pard3b	par-3 family cell polarity regulator beta	678031	1827466
ENSMUSG00000052062	Pard3b	par-3 family cell polarity regulator beta	502927	1013828
ENSMUSG00000052062	Pard3b	par-3 family cell polarity regulator beta	839939	1615183
ENSMUSG00000052062	Pard3b	par-3 family cell polarity regulator beta	713948	127324
ENSMUSG00000052062	Pard3b	par-3 family cell polarity regulator beta	1133918	2482858
ENSMUSG00000052062	Pard3b	par-3 family cell polarity regulator beta	1509513	3919349
ENSMUSG00000052062	Pard3b	par-3 family cell polarity regulator beta	755945	1384932
ENSMUSG00000052062	Pard3b	par-3 family cell polarity regulator beta	1035082	2782982
ENSMUSG00000052062	Pard3b	par-3 family cell polarity regulator beta	1072053	231999
ENSMUSG00000025969	Nrp2	neuropilin 2	717867	1408557
ENSMUSG00000025969	Nrp2	neuropilin 2	1242098	3633042
ENSMUSG00000025969	Nrp2	neuropilin 2	1553887	3853386
ENSMUSG00000025969	Nrp2	neuropilin 2	629954	1057384
ENSMUSG00000025969	Nrp2	neuropilin 2	878442	1777264
ENSMUSG00000025969	Nrp2	neuropilin 2	574294	1001818
ENSMUSG00000040865	Ino80d	INO80 complex subunit D	930415	2686787
ENSMUSG00000040865	Ino80d	INO80 complex subunit D	1035082	2782982
ENSMUSG00000046856	Gpr1	G protein-coupled receptor 1	1679878	4288726
ENSMUSG00000025964	Adam23	a disintegrin and metallopeptidase domain 23	1091921	2353661
ENSMUSG00000025964	Adam23	a disintegrin and metallopeptidase domain 23	610187	1099951
ENSMUSG00000025963	Mdh1b	malate dehydrogenase 1B, NAD (soluble)	650623	1374754
ENSMUSG00000025959	Klf7	Kruppel-like factor 7 (ubiquitous)	629954	1057384
ENSMUSG00000025959	Klf7	Kruppel-like factor 7 (ubiquitous)	1175914	2613627
ENSMUSG00000025959	Klf7	Kruppel-like factor 7 (ubiquitous)	923933	1853863
ENSMUSG00000025959	Klf7	Kruppel-like factor 7 (ubiquitous)	1175914	2613627
ENSMUSG00000025958	Creb1	cAMP responsive element binding protein 1	4409679	15390363
ENSMUSG00000025958	Creb1	cAMP responsive element binding protein 1	1469893	3568892
ENSMUSG00000025958	Creb1	cAMP responsive element binding protein 1	1763872	4584354
ENSMUSG00000025958	Creb1	cAMP responsive element binding protein 1	610187	1099951
ENSMUSG00000025956	Mettl21a	methyltransferase like 21A	621049	127797
ENSMUSG00000025956	Mettl21a	methyltransferase like 21A	1005508	266617
ENSMUSG00000087213	2810408I11Rik	RIKEN cDNA 2810408I11 gene	543119	84806
ENSMUSG00000051344	Plekhm3	pleckstrin homology domain containing, family M, member 3	1419541	4401878
ENSMUSG00000067299	Crygd	crystallin, gamma D	755945	1384932
ENSMUSG00000025946	Pth2r	parathyroid hormone 2 receptor	4127736	16026781
ENSMUSG00000025945	Crygf	crystallin, gamma F	933227	2080252
ENSMUSG00000025945	Crygf	crystallin, gamma F	96593	1976127
ENSMUSG00000015222	Map2	microtubule-associated protein 2	881936	1733519
ENSMUSG00000026004	Kansl1l	KAT8 regulatory NSL complex subunit 1-like	671951	1164009
ENSMUSG00000061816	Myl1	myosin, light polypeptide 1	96593	1976127
ENSMUSG00000025991	Cps1	carbamoyl-phosphate synthetase 1	1049924	2226098
ENSMUSG00000025991	Cps1	carbamoyl-phosphate synthetase 1	75376	1515771
ENSMUSG00000025991	Cps1	carbamoyl-phosphate synthetase 1	742191	1362154
ENSMUSG00000062209	Erbb4	erb-b2 receptor tyrosine kinase 4	923933	1853863
ENSMUSG00000062209	Erbb4	erb-b2 receptor tyrosine kinase 4	671951	1164009
ENSMUSG00000062209	Erbb4	erb-b2 receptor tyrosine kinase 4	629954	1057384
ENSMUSG00000062209	Erbb4	erb-b2 receptor tyrosine kinase 4	82749	1789186
ENSMUSG00000062209	Erbb4	erb-b2 receptor tyrosine kinase 4	755945	1384932
ENSMUSG00000062209	Erbb4	erb-b2 receptor tyrosine kinase 4	880123	246888
ENSMUSG00000062209	Erbb4	erb-b2 receptor tyrosine kinase 4	755945	1384932
ENSMUSG00000062209	Erbb4	erb-b2 receptor tyrosine kinase 4	610187	1099951
ENSMUSG00000062209	Erbb4	erb-b2 receptor tyrosine kinase 4	629954	1057384
ENSMUSG00000062209	Erbb4	erb-b2 receptor tyrosine kinase 4	713948	127324
ENSMUSG00000062209	Erbb4	erb-b2 receptor tyrosine kinase 4	1721875	4436018
ENSMUSG00000025997	Ikzf2	IKAROS family zinc finger 2	828066	1993008
ENSMUSG00000025997	Ikzf2	IKAROS family zinc finger 2	797942	1498952
ENSMUSG00000025997	Ikzf2	IKAROS family zinc finger 2	64608	1200536
ENSMUSG00000025997	Ikzf2	IKAROS family zinc finger 2	1091921	2353661
ENSMUSG00000053153	Spag16	sperm associated antigen 16	713948	127324
ENSMUSG00000053153	Spag16	sperm associated antigen 16	671951	1164009
ENSMUSG00000053153	Spag16	sperm associated antigen 16	96593	1976127
ENSMUSG00000053153	Spag16	sperm associated antigen 16	839939	1615183
ENSMUSG00000053153	Spag16	sperm associated antigen 16	923933	1853863
ENSMUSG00000053153	Spag16	sperm associated antigen 16	1076801	2561693
ENSMUSG00000053153	Spag16	sperm associated antigen 16	629954	1057384
ENSMUSG00000045648	Vwc2l	von Willebrand factor C domain-containing protein 2-like	1343902	3151399
ENSMUSG00000045648	Vwc2l	von Willebrand factor C domain-containing protein 2-like	1419541	4401878
ENSMUSG00000050296	Abca12	ATP-binding cassette, sub-family A (ABC1), member 12	868725	1711413
ENSMUSG00000050296	Abca12	ATP-binding cassette, sub-family A (ABC1), member 12	587957	953528
ENSMUSG00000073652	Apol7d	apolipoprotein L 7d	75376	1515771
ENSMUSG00000099707	Gm8883	predicted gene 8883	2454623	9434112
ENSMUSG00000099707	Gm8883	predicted gene 8883	189797	1382559
ENSMUSG00000101848	4933417E11Rik	RIKEN cDNA 4933417E11 gene	797942	1498952
ENSMUSG00000101848	4933417E11Rik	RIKEN cDNA 4933417E11 gene	1278217	297436
ENSMUSG00000026189	Pecr	peroxisomal trans-2-enoyl-CoA reductase	1595884	3997383
ENSMUSG00000039372	March4	membrane-associated ring finger (C3HC4) 4	797942	1498952
ENSMUSG00000039342	Ankar	ankyrin and armadillo repeat containing	717867	1408557
ENSMUSG00000046330	Rpl37a	ribosomal protein L37a	1937942	5278565
ENSMUSG00000026182	Tnp1	transition protein 1	1579308	4409958
ENSMUSG00000101968	1700027A15Rik	RIKEN cDNA 1700027A15 gene	1076801	2561693
ENSMUSG00000101968	1700027A15Rik	RIKEN cDNA 1700027A15 gene	1006342	220763
ENSMUSG00000101812	D530049I02Rik	RIKEN cDNA D530049I02 gene	789654	1624989
ENSMUSG00000101812	D530049I02Rik	RIKEN cDNA D530049I02 gene	281659	9354424
ENSMUSG00000100301	6030407O03Rik	RIKEN cDNA 6030407O03 gene	2099847	5805931
ENSMUSG00000100301	6030407O03Rik	RIKEN cDNA 6030407O03 gene	1469893	3568892
ENSMUSG00000100301	6030407O03Rik	RIKEN cDNA 6030407O03 gene	1301905	3014848
ENSMUSG00000100301	6030407O03Rik	RIKEN cDNA 6030407O03 gene	865889	170666
ENSMUSG00000100301	6030407O03Rik	RIKEN cDNA 6030407O03 gene	591475	1183183
ENSMUSG00000055322	Tns1	tensin 1	907122	1825642
ENSMUSG00000048480	Cxcr1	chemokine (C-X-C motif) receptor 1	671951	1164009
ENSMUSG00000026179	Pnkd	paroxysmal nonkinesiogenic dyskinesia	443607	742907
ENSMUSG00000033364	Usp37	ubiquitin specific peptidase 37	502754	91181
ENSMUSG00000026174	Cnot9	CCR4-NOT transcription complex, subunit 9	502754	91181
ENSMUSG00000033364	Usp37	ubiquitin specific peptidase 37	3695731	1225208
ENSMUSG00000033276	Stk36	serine/threonine kinase 36	1301905	3014848
ENSMUSG00000026171	Rnf25	ring finger protein 25	1301905	3014848
ENSMUSG00000026209	Dnpep	aspartyl aminopeptidase	881936	1733519
ENSMUSG00000006576	Slc4a3	solute carrier family 4 (anion exchanger), member 3	797942	1498952
ENSMUSG00000006576	Slc4a3	solute carrier family 4 (anion exchanger), member 3	713948	127324
ENSMUSG00000006576	Slc4a3	solute carrier family 4 (anion exchanger), member 3	797942	1498952
ENSMUSG00000006576	Slc4a3	solute carrier family 4 (anion exchanger), member 3	828066	1993008
ENSMUSG00000100553	Gm17751	predicted gene, 17751	797942	1498952
ENSMUSG00000100553	Gm17751	predicted gene, 17751	577259	936183
ENSMUSG00000100553	Gm17751	predicted gene, 17751	797942	1498952
ENSMUSG00000100553	Gm17751	predicted gene, 17751	839939	1615183
ENSMUSG00000100553	Gm17751	predicted gene, 17751	789654	1624989
ENSMUSG00000098611	Mir6343	microRNA 6343	1237805	2904894
ENSMUSG00000098611	Mir6343	microRNA 6343	1938241	5852264
ENSMUSG00000098611	Mir6343	microRNA 6343	1550932	3848308
ENSMUSG00000098611	Mir6343	microRNA 6343	754391	1946061
ENSMUSG00000098611	Mir6343	microRNA 6343	1351963	3432255
ENSMUSG00000098611	Mir6343	microRNA 6343	839939	1615183
ENSMUSG00000026235	Epha4	Eph receptor A4	797942	1498952
ENSMUSG00000026235	Epha4	Eph receptor A4	713948	127324
ENSMUSG00000026235	Epha4	Eph receptor A4	839939	1615183
ENSMUSG00000026235	Epha4	Eph receptor A4	789654	1624989
ENSMUSG00000026235	Epha4	Eph receptor A4	1389518	3567044
ENSMUSG00000026235	Epha4	Eph receptor A4	1034363	2485663
ENSMUSG00000026235	Epha4	Eph receptor A4	1385899	3289282
ENSMUSG00000004872	Pax3	paired box 3	3905716	13161494
ENSMUSG00000004872	Pax3	paired box 3	629954	1057384
ENSMUSG00000032908	Sgpp2	sphingosine-1-phosphate phosphotase 2	839939	1615183
ENSMUSG00000026245	Farsb	phenylalanyl-tRNA synthetase, beta subunit	755945	1384932
ENSMUSG00000032883	Acsl3	acyl-CoA synthetase long-chain family member 3	897334	1963826
ENSMUSG00000032883	Acsl3	acyl-CoA synthetase long-chain family member 3	1242878	3434489
ENSMUSG00000047330	Kcne4	potassium voltage-gated channel, Isk-related subfamily, gene 4	650623	1374754
ENSMUSG00000047330	Kcne4	potassium voltage-gated channel, Isk-related subfamily, gene 4	1751347	4716185
ENSMUSG00000047330	Kcne4	potassium voltage-gated channel, Isk-related subfamily, gene 4	680197	147345
ENSMUSG00000047330	Kcne4	potassium voltage-gated channel, Isk-related subfamily, gene 4	946361	2436345
ENSMUSG00000050711	Scg2	secretogranin II	1184481	2937861
ENSMUSG00000050711	Scg2	secretogranin II	1133918	2482858
ENSMUSG00000050711	Scg2	secretogranin II	1385899	3289282
ENSMUSG00000050711	Scg2	secretogranin II	541858	138708
ENSMUSG00000050711	Scg2	secretogranin II	578366	1275213
ENSMUSG00000026249	Serpine2	serine (or cysteine) peptidase inhibitor, clade E, member 2	923933	1853863
ENSMUSG00000043230	Fam124b	family with sequence similarity 124, member B	713948	127324
ENSMUSG00000043230	Fam124b	family with sequence similarity 124, member B	1072053	231999
ENSMUSG00000004364	Cul3	cullin 3	1259908	2879672
ENSMUSG00000004364	Cul3	cullin 3	1758774	5120142
ENSMUSG00000004364	Cul3	cullin 3	890226	1847875
ENSMUSG00000101483	1700016L21Rik	RIKEN cDNA 1700016L21 gene	755945	1384932
ENSMUSG00000038608	Dock10	dedicator of cytokinesis 10	1007927	210023
ENSMUSG00000038608	Dock10	dedicator of cytokinesis 10	1278217	297436
ENSMUSG00000038608	Dock10	dedicator of cytokinesis 10	1175914	2613627
ENSMUSG00000038608	Dock10	dedicator of cytokinesis 10	881936	1733519
ENSMUSG00000054976	Nyap2	neuronal tyrosine-phophorylated phosphoinositide 3-kinase adaptor 2	755945	1384932
ENSMUSG00000054976	Nyap2	neuronal tyrosine-phophorylated phosphoinositide 3-kinase adaptor 2	681974	1303444
ENSMUSG00000098797	Mir6344	microRNA 6344	578366	1275213
ENSMUSG00000098797	Mir6344	microRNA 6344	629954	1057384
ENSMUSG00000098797	Mir6344	microRNA 6344	923933	1853863
ENSMUSG00000098797	Mir6344	microRNA 6344	789654	1624989
ENSMUSG00000098797	Mir6344	microRNA 6344	587957	953528
ENSMUSG00000098797	Mir6344	microRNA 6344	1343142	3215899
ENSMUSG00000098797	Mir6344	microRNA 6344	755945	1384932
ENSMUSG00000055980	Irs1	insulin receptor substrate 1	1007927	210023
ENSMUSG00000026142	Rhbdd1	rhomboid domain containing 1	1301905	3014848
ENSMUSG00000026142	Rhbdd1	rhomboid domain containing 1	923933	1853863
ENSMUSG00000026142	Rhbdd1	rhomboid domain containing 1	47318	826067
ENSMUSG00000026163	Sphkap	SPHK1 interactor, AKAP domain containing	797942	1498952
ENSMUSG00000026163	Sphkap	SPHK1 interactor, AKAP domain containing	713948	127324
ENSMUSG00000026163	Sphkap	SPHK1 interactor, AKAP domain containing	1220374	3065889
ENSMUSG00000026163	Sphkap	SPHK1 interactor, AKAP domain containing	587957	953528
ENSMUSG00000026163	Sphkap	SPHK1 interactor, AKAP domain containing	587957	953528
ENSMUSG00000026163	Sphkap	SPHK1 interactor, AKAP domain containing	3233765	10295602
ENSMUSG00000026163	Sphkap	SPHK1 interactor, AKAP domain containing	1133918	2482858
ENSMUSG00000045658	Pid1	phosphotyrosine interaction domain containing 1	789654	1624989
ENSMUSG00000045658	Pid1	phosphotyrosine interaction domain containing 1	678952	1649023
ENSMUSG00000045658	Pid1	phosphotyrosine interaction domain containing 1	881936	1733519
ENSMUSG00000036766	Dner	delta/notch-like EGF repeat containing	1049924	2226098
ENSMUSG00000026219	Trip12	thyroid hormone receptor interactor 12	797942	1498952
ENSMUSG00000070034	Sp110	Sp110 nuclear body protein	1175914	2613627
ENSMUSG00000026224	4933407L21Rik	RIKEN cDNA 4933407L21 gene	797942	1498952
ENSMUSG00000026241	Nppc	natriuretic peptide type C	1419541	4401878
ENSMUSG00000053333	Dis3l2	DIS3 like 3'-5' exoribonuclease 2	713948	127324
ENSMUSG00000026259	Ngef	neuronal guanine nucleotide exchange factor	1049924	2226098
ENSMUSG00000079434	Neu2	neuraminidase 2	969121	2198309
ENSMUSG00000026288	Inpp5d	inositol polyphosphate-5-phosphatase D	897334	1963826
ENSMUSG00000070738	Dgkd	diacylglycerol kinase, delta	881936	1733519
ENSMUSG00000090171	Ugt1a2	UDP glucuronosyltransferase 1 family, polypeptide A2	839939	1615183
ENSMUSG00000090165	Ugt1a10	UDP glycosyltransferase 1 family, polypeptide A10	839939	1615183
ENSMUSG00000090124	Ugt1a7c	UDP glucuronosyltransferase 1 family, polypeptide A7C	839939	1615183
ENSMUSG00000089943	Ugt1a5	UDP glucuronosyltransferase 1 family, polypeptide A5	839939	1615183
ENSMUSG00000090175	Ugt1a9	UDP glucuronosyltransferase 1 family, polypeptide A9	839939	1615183
ENSMUSG00000054545;ENSMUSG00000090124	Ugt1a6a	UDP glucuronosyltransferase 1 family, polypeptide A6A	839939	1615183
ENSMUSG00000062310	Glrp1	glutamine repeat protein 1	969121	2198309
ENSMUSG00000062310	Glrp1	glutamine repeat protein 1	897334	1963826
ENSMUSG00000049866	Arl4c	ADP-ribosylation factor-like 4C	1259908	2879672
ENSMUSG00000036206	Sh3bp4	SH3-domain binding protein 4	587957	953528
ENSMUSG00000036206	Sh3bp4	SH3-domain binding protein 4	671951	1164009
ENSMUSG00000099938	C030007H22Rik	RIKEN cDNA C030007H22 gene	2656108	8964495
ENSMUSG00000055013	Agap1	ArfGAP with GTPase domain, ankyrin repeat and PH domain 1	717867	1408557
ENSMUSG00000055013	Agap1	ArfGAP with GTPase domain, ankyrin repeat and PH domain 1	96593	1976127
ENSMUSG00000055013	Agap1	ArfGAP with GTPase domain, ankyrin repeat and PH domain 1	1217911	2745916
ENSMUSG00000026301	Iqca	IQ motif containing with AAA domain	797942	1498952
ENSMUSG00000044337	Ackr3	atypical chemokine receptor 3	532328	999993
ENSMUSG00000044337	Ackr3	atypical chemokine receptor 3	923933	1853863
ENSMUSG00000044337	Ackr3	atypical chemokine receptor 3	755945	1384932
ENSMUSG00000048126	Col6a3	collagen, type VI, alpha 3	1081294	3367283
ENSMUSG00000048126	Col6a3	collagen, type VI, alpha 3	574294	1001818
ENSMUSG00000048126	Col6a3	collagen, type VI, alpha 3	443607	742907
ENSMUSG00000048126	Col6a3	collagen, type VI, alpha 3	629954	1057384
ENSMUSG00000026304	Rab17	RAB17, member RAS oncogene family	3905716	13161494
ENSMUSG00000034353	Ramp1	receptor (calcitonin) activity modifying protein 1	151189	3710546
ENSMUSG00000034353	Ramp1	receptor (calcitonin) activity modifying protein 1	881936	1733519
ENSMUSG00000026311	Asb1	ankyrin repeat and SOCS box-containing 1	1007927	210023
ENSMUSG00000007805	Twist2	twist basic helix-loop-helix transcription factor 2	5711585	21408704
ENSMUSG00000026313	Hdac4	histone deacetylase 4	1847866	4884063
ENSMUSG00000026313	Hdac4	histone deacetylase 4	96593	1976127
ENSMUSG00000026313	Hdac4	histone deacetylase 4	610187	1099951
ENSMUSG00000026313	Hdac4	histone deacetylase 4	2897789	8914838
ENSMUSG00000026260	Ndufa10	NADH dehydrogenase (ubiquinone) 1 alpha subcomplex 10	5384	906281
ENSMUSG00000044055	Otos	otospiralin	933227	2080252
ENSMUSG00000044055	Otos	otospiralin	2267835	643795
ENSMUSG00000034212	Ankmy1	ankyrin repeat and MYND domain containing 1	839939	1615183
ENSMUSG00000026275	Ppp1r7	protein phosphatase 1, regulatory (inhibitor) subunit 7	839939	1615183
ENSMUSG00000026275	Ppp1r7	protein phosphatase 1, regulatory (inhibitor) subunit 7	1716955	4579238
ENSMUSG00000034066	Farp2	FERM, RhoGEF and pleckstrin domain protein 2	755945	1384932
ENSMUSG00000026279	Thap4	THAP domain containing 4	989588	2069285
ENSMUSG00000073609	D2hgdh	D-2-hydroxyglutarate dehydrogenase	798492	1885837
ENSMUSG00000026285	Pdcd1	programmed cell death 1	1469893	3568892
ENSMUSG00000026285	Pdcd1	programmed cell death 1	1385899	3289282
ENSMUSG00000026285	Pdcd1	programmed cell death 1	797942	1498952
ENSMUSG00000100518	4930440C22Rik	RIKEN cDNA 4930440C22 gene	31621	3273563
ENSMUSG00000100518	4930440C22Rik	RIKEN cDNA 4930440C22 gene	2267835	643795
ENSMUSG00000051185	Fam174a	family with sequence similarity 174, member A	825547	1736124
ENSMUSG00000051185	Fam174a	family with sequence similarity 174, member A	680197	147345
ENSMUSG00000040710	St8sia4	ST8 alpha-N-acetyl-neuraminide alpha-2,8-sialyltransferase 4	783424	1474814
ENSMUSG00000100062	1700063A18Rik	RIKEN cDNA 1700063A18 gene	839939	1615183
ENSMUSG00000100062	1700063A18Rik	RIKEN cDNA 1700063A18 gene	1427072	3702989
ENSMUSG00000100589	4930533P14Rik	RIKEN cDNA 4930533P14 gene	901444	2184859
ENSMUSG00000100589	4930533P14Rik	RIKEN cDNA 4930533P14 gene	524927	1200747
ENSMUSG00000100589	4930533P14Rik	RIKEN cDNA 4930533P14 gene	1007927	210023
ENSMUSG00000100589	4930533P14Rik	RIKEN cDNA 4930533P14 gene	797942	1498952
ENSMUSG00000040693	Slco4c1	solute carrier organic anion transporter family, member 4C1	1133918	2482858
ENSMUSG00000045463	Slco6b1	solute carrier organic anion transporter family, member 6b1	839939	1615183
ENSMUSG00000026331	Slco6c1	solute carrier organic anion transporter family, member 6c1	629954	1057384
ENSMUSG00000044768	D1Ertd622e	DNA segment, Chr 1, ERATO Doi 622, expressed	1007927	210023
ENSMUSG00000040648	Ppip5k2	diphosphoinositol pentakisphosphate kinase 2	713948	127324
ENSMUSG00000040648	Ppip5k2	diphosphoinositol pentakisphosphate kinase 2	610187	1099951
ENSMUSG00000026333	Gin1	gypsy retrotransposon integrase 1	755945	1384932
ENSMUSG00000026335	Pam	peptidylglycine alpha-amidating monooxygenase	1637881	4142506
ENSMUSG00000026335	Pam	peptidylglycine alpha-amidating monooxygenase	713948	127324
ENSMUSG00000026335	Pam	peptidylglycine alpha-amidating monooxygenase	1408196	4959205
ENSMUSG00000026335	Pam	peptidylglycine alpha-amidating monooxygenase	713948	127324
ENSMUSG00000100182	1810006J02Rik	RIKEN cDNA 1810006J02 gene	587957	953528
ENSMUSG00000100182	1810006J02Rik	RIKEN cDNA 1810006J02 gene	713948	127324
ENSMUSG00000100182	1810006J02Rik	RIKEN cDNA 1810006J02 gene	1076801	2561693
ENSMUSG00000026336	Slco6d1	solute carrier organic anion transporter family, member 6d1	717867	1408557
ENSMUSG00000026336	Slco6d1	solute carrier organic anion transporter family, member 6d1	1543414	4270761
ENSMUSG00000026336	Slco6d1	solute carrier organic anion transporter family, member 6d1	717867	1408557
ENSMUSG00000067028	Cntnap5b	contactin associated protein-like 5B	797942	1498952
ENSMUSG00000067028	Cntnap5b	contactin associated protein-like 5B	797942	1498952
ENSMUSG00000067028	Cntnap5b	contactin associated protein-like 5B	629954	1057384
ENSMUSG00000067028	Cntnap5b	contactin associated protein-like 5B	587957	953528
ENSMUSG00000067028	Cntnap5b	contactin associated protein-like 5B	629954	1057384
ENSMUSG00000067028	Cntnap5b	contactin associated protein-like 5B	5384	906281
ENSMUSG00000067028	Cntnap5b	contactin associated protein-like 5B	967637	2085994
ENSMUSG00000067028	Cntnap5b	contactin associated protein-like 5B	825547	1736124
ENSMUSG00000067028	Cntnap5b	contactin associated protein-like 5B	1091921	2353661
ENSMUSG00000067028	Cntnap5b	contactin associated protein-like 5B	96593	1976127
ENSMUSG00000100684	Gm20268	predicted gene, 20268	1217911	2745916
ENSMUSG00000100684	Gm20268	predicted gene, 20268	755945	1384932
ENSMUSG00000100684	Gm20268	predicted gene, 20268	587957	953528
ENSMUSG00000100684	Gm20268	predicted gene, 20268	629954	1057384
ENSMUSG00000100684	Gm20268	predicted gene, 20268	1744852	5892582
ENSMUSG00000100684	Gm20268	predicted gene, 20268	713948	127324
ENSMUSG00000100684	Gm20268	predicted gene, 20268	1217911	2745916
ENSMUSG00000100684	Gm20268	predicted gene, 20268	1007927	210023
ENSMUSG00000100684	Gm20268	predicted gene, 20268	1007927	210023
ENSMUSG00000100684	Gm20268	predicted gene, 20268	75376	1515771
ENSMUSG00000100684	Gm20268	predicted gene, 20268	587957	953528
ENSMUSG00000100684	Gm20268	predicted gene, 20268	700958	1251823
ENSMUSG00000050840	Cdh20	cadherin 20	881936	1733519
ENSMUSG00000050840	Cdh20	cadherin 20	713948	127324
ENSMUSG00000050840	Cdh20	cadherin 20	774109	1504697
ENSMUSG00000050840	Cdh20	cadherin 20	1091921	2353661
ENSMUSG00000050840	Cdh20	cadherin 20	797942	1498952
ENSMUSG00000050840	Cdh20	cadherin 20	1301905	3014848
ENSMUSG00000050840	Cdh20	cadherin 20	774109	1504697
ENSMUSG00000050840	Cdh20	cadherin 20	717867	1408557
ENSMUSG00000050840	Cdh20	cadherin 20	881936	1733519
ENSMUSG00000050840	Cdh20	cadherin 20	774109	1504697
ENSMUSG00000050840	Cdh20	cadherin 20	620618	1156719
ENSMUSG00000050840	Cdh20	cadherin 20	2476641	8161739
ENSMUSG00000050840	Cdh20	cadherin 20	839939	1615183
ENSMUSG00000050840	Cdh20	cadherin 20	774109	1504697
ENSMUSG00000047496	Rnf152	ring finger protein 152	629954	1057384
ENSMUSG00000056536	Pign	phosphatidylinositol glycan anchor biosynthesis, class N	151189	3710546
ENSMUSG00000026319	2310035C23Rik	RIKEN cDNA 2310035C23 gene	681974	1303444
ENSMUSG00000026319	2310035C23Rik	RIKEN cDNA 2310035C23 gene	861441	1849094
ENSMUSG00000026319	2310035C23Rik	RIKEN cDNA 2310035C23 gene	797942	1498952
ENSMUSG00000026321	Tnfrsf11a	tumor necrosis factor receptor superfamily, member 11a, NFKB activator	713948	127324
ENSMUSG00000038866	Zcchc2	zinc finger, CCHC domain containing 2	839939	1615183
ENSMUSG00000044340	Phlpp1	PH domain and leucine rich repeat protein phosphatase 1	797942	1498952
ENSMUSG00000057329	Bcl2	B cell leukemia/lymphoma 2	1763872	4584354
ENSMUSG00000048775	Serpinb13	serine (or cysteine) peptidase inhibitor, clade B (ovalbumin), member 13	923933	1853863
ENSMUSG00000073601	Serpinb3c	serine (or cysteine) peptidase inhibitor, clade B, member 3C	1049924	2226098
ENSMUSG00000073601	Serpinb3c	serine (or cysteine) peptidase inhibitor, clade B, member 3C	1637881	4142506
ENSMUSG00000062345	Serpinb2	serine (or cysteine) peptidase inhibitor, clade B, member 2	797942	1498952
ENSMUSG00000092572;ENSMUSG00000102843	Serpinb10	serine (or cysteine) peptidase inhibitor, clade B (ovalbumin), member 10	151189	3710546
ENSMUSG00000026315	Serpinb8	serine (or cysteine) peptidase inhibitor, clade B, member 8	718725	1323133
ENSMUSG00000100457	D830032E09Rik	RIKEN cDNA D830032E09 gene	574294	1001818
ENSMUSG00000100457	D830032E09Rik	RIKEN cDNA D830032E09 gene	839939	1615183
ENSMUSG00000100457	D830032E09Rik	RIKEN cDNA D830032E09 gene	656159	1733448
ENSMUSG00000100457	D830032E09Rik	RIKEN cDNA D830032E09 gene	96593	1976127
ENSMUSG00000100457	D830032E09Rik	RIKEN cDNA D830032E09 gene	713948	127324
ENSMUSG00000026312	Cdh7	cadherin 7, type 2	797942	1498952
ENSMUSG00000026312	Cdh7	cadherin 7, type 2	54596	852629
ENSMUSG00000026312	Cdh7	cadherin 7, type 2	1049924	2226098
ENSMUSG00000026312	Cdh7	cadherin 7, type 2	976418	2155842
ENSMUSG00000026312	Cdh7	cadherin 7, type 2	861441	1849094
ENSMUSG00000026312	Cdh7	cadherin 7, type 2	713948	127324
ENSMUSG00000026312	Cdh7	cadherin 7, type 2	587957	953528
ENSMUSG00000026312	Cdh7	cadherin 7, type 2	591475	1183183
ENSMUSG00000026312	Cdh7	cadherin 7, type 2	621049	127797
ENSMUSG00000026312	Cdh7	cadherin 7, type 2	1049924	2226098
ENSMUSG00000026312	Cdh7	cadherin 7, type 2	47318	826067
ENSMUSG00000047216	Cdh19	cadherin 19, type 2	2763788	9453205
ENSMUSG00000047216	Cdh19	cadherin 19, type 2	713948	127324
ENSMUSG00000047216	Cdh19	cadherin 19, type 2	789654	1624989
ENSMUSG00000047216	Cdh19	cadherin 19, type 2	923933	1853863
ENSMUSG00000047216	Cdh19	cadherin 19, type 2	1427896	3428459
ENSMUSG00000038702	Dsel	dermatan sulfate epimerase-like	638427	1147709
ENSMUSG00000038702	Dsel	dermatan sulfate epimerase-like	671951	1164009
ENSMUSG00000038702	Dsel	dermatan sulfate epimerase-like	103082	219379
ENSMUSG00000038702	Dsel	dermatan sulfate epimerase-like	881936	1733519
ENSMUSG00000038702	Dsel	dermatan sulfate epimerase-like	2267835	643795
ENSMUSG00000038702	Dsel	dermatan sulfate epimerase-like	1259908	2879672
ENSMUSG00000038702	Dsel	dermatan sulfate epimerase-like	2561814	757413
ENSMUSG00000038702	Dsel	dermatan sulfate epimerase-like	1343902	3151399
ENSMUSG00000038702	Dsel	dermatan sulfate epimerase-like	755945	1384932
ENSMUSG00000038702	Dsel	dermatan sulfate epimerase-like	881936	1733519
ENSMUSG00000070695	Cntnap5a	contactin associated protein-like 5A	839939	1615183
ENSMUSG00000070695	Cntnap5a	contactin associated protein-like 5A	659725	114395
ENSMUSG00000070695	Cntnap5a	contactin associated protein-like 5A	5384	906281
ENSMUSG00000070695	Cntnap5a	contactin associated protein-like 5A	629954	1057384
ENSMUSG00000070695	Cntnap5a	contactin associated protein-like 5A	814026	15719
ENSMUSG00000070695	Cntnap5a	contactin associated protein-like 5A	2045921	6301214
ENSMUSG00000070695	Cntnap5a	contactin associated protein-like 5A	839939	1615183
ENSMUSG00000070695	Cntnap5a	contactin associated protein-like 5A	839939	1615183
ENSMUSG00000070695	Cntnap5a	contactin associated protein-like 5A	1256267	3195171
ENSMUSG00000070695	Cntnap5a	contactin associated protein-like 5A	948355	1946544
ENSMUSG00000070695	Cntnap5a	contactin associated protein-like 5A	96593	1976127
ENSMUSG00000070695	Cntnap5a	contactin associated protein-like 5A	755945	1384932
ENSMUSG00000070695	Cntnap5a	contactin associated protein-like 5A	881936	1733519
ENSMUSG00000070695	Cntnap5a	contactin associated protein-like 5A	854976	2361735
ENSMUSG00000070695	Cntnap5a	contactin associated protein-like 5A	774109	1504697
ENSMUSG00000070695	Cntnap5a	contactin associated protein-like 5A	1217911	2745916
ENSMUSG00000070695	Cntnap5a	contactin associated protein-like 5A	881936	1733519
ENSMUSG00000070695	Cntnap5a	contactin associated protein-like 5A	64608	1200536
ENSMUSG00000070695	Cntnap5a	contactin associated protein-like 5A	2051563	708628
ENSMUSG00000070695	Cntnap5a	contactin associated protein-like 5A	863754	1802426
ENSMUSG00000070695	Cntnap5a	contactin associated protein-like 5A	717867	1408557
ENSMUSG00000070695	Cntnap5a	contactin associated protein-like 5A	797942	1498952
ENSMUSG00000070695	Cntnap5a	contactin associated protein-like 5A	713948	127324
ENSMUSG00000026374	Tsn	translin	797942	1498952
ENSMUSG00000026377	Nifk	nucleolar protein interacting with the FHA domain of MKI67	1385899	3289282
ENSMUSG00000064302	Clasp1	CLIP associating protein 1	1007927	210023
ENSMUSG00000048402	Gli2	GLI-Kruppel family member GLI2	704098	1746541
ENSMUSG00000048402	Gli2	GLI-Kruppel family member GLI2	1133918	2482858
ENSMUSG00000037035	Inhbb	inhibin beta-B	897334	1963826
ENSMUSG00000037035	Inhbb	inhibin beta-B	713948	127324
ENSMUSG00000004451	Ralb	v-ral simian leukemia viral oncogene B	797942	1498952
ENSMUSG00000036975	Tmem177	transmembrane protein 177	789654	1624989
ENSMUSG00000058665	En1	engrailed 1	839939	1615183
ENSMUSG00000058665	En1	engrailed 1	839939	1615183
ENSMUSG00000097881	Celrr	cerebellum expressed regulatory RNA	797942	1498952
ENSMUSG00000003721	Insig2	insulin induced gene 2	713948	127324
ENSMUSG00000001674	Ddx18	DEAD (Asp-Glu-Ala-Asp) box polypeptide 18	839939	1615183
ENSMUSG00000001674	Ddx18	DEAD (Asp-Glu-Ala-Asp) box polypeptide 18	923933	1853863
ENSMUSG00000001674	Ddx18	DEAD (Asp-Glu-Ala-Asp) box polypeptide 18	713948	127324
ENSMUSG00000036815	Dpp10	dipeptidylpeptidase 10	1007927	210023
ENSMUSG00000036815	Dpp10	dipeptidylpeptidase 10	1133918	2482858
ENSMUSG00000036815	Dpp10	dipeptidylpeptidase 10	717867	1408557
ENSMUSG00000036815	Dpp10	dipeptidylpeptidase 10	671951	1164009
ENSMUSG00000036815	Dpp10	dipeptidylpeptidase 10	717867	1408557
ENSMUSG00000036815	Dpp10	dipeptidylpeptidase 10	755945	1384932
ENSMUSG00000036815	Dpp10	dipeptidylpeptidase 10	1113286	2447823
ENSMUSG00000036815	Dpp10	dipeptidylpeptidase 10	957055	2176939
ENSMUSG00000026341	Actr3	ARP3 actin-related protein 3	839939	1615183
ENSMUSG00000026341	Actr3	ARP3 actin-related protein 3	109423	3020227
ENSMUSG00000026341	Actr3	ARP3 actin-related protein 3	681974	1303444
ENSMUSG00000026341	Actr3	ARP3 actin-related protein 3	610187	1099951
ENSMUSG00000026341	Actr3	ARP3 actin-related protein 3	1049924	2226098
ENSMUSG00000026341	Actr3	ARP3 actin-related protein 3	797942	1498952
ENSMUSG00000026341	Actr3	ARP3 actin-related protein 3	680197	147345
ENSMUSG00000026341	Actr3	ARP3 actin-related protein 3	1938241	5852264
ENSMUSG00000026343	Gpr39	G protein-coupled receptor 39	890226	1847875
ENSMUSG00000026343	Gpr39	G protein-coupled receptor 39	629954	1057384
ENSMUSG00000049690	Nckap5	NCK-associated protein 5	591475	1183183
ENSMUSG00000049690	Nckap5	NCK-associated protein 5	618492	1038682
ENSMUSG00000049690	Nckap5	NCK-associated protein 5	1112694	2685723
ENSMUSG00000049690	Nckap5	NCK-associated protein 5	1847866	4884063
ENSMUSG00000049690	Nckap5	NCK-associated protein 5	2473969	7329536
ENSMUSG00000049690	Nckap5	NCK-associated protein 5	587957	953528
ENSMUSG00000049690	Nckap5	NCK-associated protein 5	1507521	413256
ENSMUSG00000049690	Nckap5	NCK-associated protein 5	797942	1498952
ENSMUSG00000049690	Nckap5	NCK-associated protein 5	881936	1733519
ENSMUSG00000036155	Mgat5	mannoside acetylglucosaminyltransferase 5	680197	147345
ENSMUSG00000036155	Mgat5	mannoside acetylglucosaminyltransferase 5	797942	1498952
ENSMUSG00000036155	Mgat5	mannoside acetylglucosaminyltransferase 5	85152	1731535
ENSMUSG00000036155	Mgat5	mannoside acetylglucosaminyltransferase 5	1974134	6001138
ENSMUSG00000036155	Mgat5	mannoside acetylglucosaminyltransferase 5	671951	1164009
ENSMUSG00000026347	Tmem163	transmembrane protein 163	1626557	5339352
ENSMUSG00000051590	Map3k19	mitogen-activated protein kinase kinase kinase 19	1007927	210023
ENSMUSG00000036104	Rab3gap1	RAB3 GTPase activating protein subunit 1	466614	723671
ENSMUSG00000056211	R3hdm1	R3H domain containing 1	587957	953528
ENSMUSG00000056211	R3hdm1	R3H domain containing 1	948355	1946544
ENSMUSG00000056211	R3hdm1	R3H domain containing 1	825547	1736124
ENSMUSG00000045382	Cxcr4	chemokine (C-X-C motif) receptor 4	1679878	4288726
ENSMUSG00000045382	Cxcr4	chemokine (C-X-C motif) receptor 4	839939	1615183
ENSMUSG00000045382	Cxcr4	chemokine (C-X-C motif) receptor 4	1469893	3568892
ENSMUSG00000045382	Cxcr4	chemokine (C-X-C motif) receptor 4	755945	1384932
ENSMUSG00000045382	Cxcr4	chemokine (C-X-C motif) receptor 4	1328054	3457363
ENSMUSG00000045382	Cxcr4	chemokine (C-X-C motif) receptor 4	96593	1976127
ENSMUSG00000042581	Thsd7b	thrombospondin, type I, domain containing 7B	1780452	4922958
ENSMUSG00000042581	Thsd7b	thrombospondin, type I, domain containing 7B	587957	953528
ENSMUSG00000042581	Thsd7b	thrombospondin, type I, domain containing 7B	561902	109049
ENSMUSG00000042581	Thsd7b	thrombospondin, type I, domain containing 7B	1049924	2226098
ENSMUSG00000042581	Thsd7b	thrombospondin, type I, domain containing 7B	923933	1853863
ENSMUSG00000042581	Thsd7b	thrombospondin, type I, domain containing 7B	671951	1164009
ENSMUSG00000042581	Thsd7b	thrombospondin, type I, domain containing 7B	671951	1164009
ENSMUSG00000042581	Thsd7b	thrombospondin, type I, domain containing 7B	839939	1615183
ENSMUSG00000026409	Pfkfb2	6-phosphofructo-2-kinase/fructose-2,6-biphosphatase 2	789654	1624989
ENSMUSG00000026425	Srgap2	SLIT-ROBO Rho GTPase activating protein 2	751091	1465582
ENSMUSG00000055184	Fam72a	family with sequence similarity 72, member A	881936	1733519
ENSMUSG00000052688	Rab7b	RAB7B, member RAS oncogene family	881936	1733519
ENSMUSG00000042268	Slc26a9	solute carrier family 26, member 9	546799	1285521
ENSMUSG00000059149	Mfsd4a	major facilitator superfamily domain containing 4A	1091921	2353661
ENSMUSG00000079330	Lemd1	LEM domain containing 1	65277	1336398
ENSMUSG00000046062	Ppp1r15b	protein phosphatase 1, regulatory (inhibitor) subunit 15b	718725	1323133
ENSMUSG00000070643	Sox13	SRY (sex determining region Y)-box 13	1217911	2745916
ENSMUSG00000026463	Atp2b4	ATPase, Ca++ transporting, plasma membrane 4	2771799	8407124
ENSMUSG00000010311	Optc	opticin	881936	1733519
ENSMUSG00000041577	Prelp	proline arginine-rich end leucine-rich repeat	839939	1615183
ENSMUSG00000042429	Adora1	adenosine A1 receptor	824656	1589685
ENSMUSG00000026459	Myog	myogenin	1064656	2901012
ENSMUSG00000042305	Tmem183a	transmembrane protein 183A	1259908	2879672
ENSMUSG00000042229	Rabif	RAB interacting factor	587957	953528
ENSMUSG00000026452	Syt2	synaptotagmin II	3905716	13161494
ENSMUSG00000073557	Ppp1r12b	protein phosphatase 1, regulatory (inhibitor) subunit 12B	713948	127324
ENSMUSG00000026429	Ube2t	ubiquitin-conjugating enzyme E2T	313967	1171192
ENSMUSG00000062580	Timm17a	translocase of inner mitochondrial membrane 17a	798492	1885837
ENSMUSG00000009418	Nav1	neuron navigator 1	3275762	10470798
ENSMUSG00000009418	Nav1	neuron navigator 1	861441	1849094
ENSMUSG00000026421	Csrp1	cysteine and glycine-rich protein 1	1889863	5035391
ENSMUSG00000097403	9230116N13Rik	RIKEN cDNA 9230116N13 gene	443607	742907
ENSMUSG00000097403	9230116N13Rik	RIKEN cDNA 9230116N13 gene	881936	1733519
ENSMUSG00000026404	Ddx59	DEAD (Asp-Glu-Ala-Asp) box polypeptide 59	713948	127324
ENSMUSG00000041483	Zfp281	zinc finger protein 281	1013972	2276995
NA	Platr22	pluripotency associated transcript 22	133082	4013173
ENSMUSG00000026398	Nr5a2	nuclear receptor subfamily 5, group A, member 2	681974	1303444
ENSMUSG00000026398	Nr5a2	nuclear receptor subfamily 5, group A, member 2	629954	1057384
ENSMUSG00000065565	Mir181a-1	microRNA 181a-1	1744852	5892582
ENSMUSG00000065565	Mir181a-1	microRNA 181a-1	1385899	3289282
ENSMUSG00000065565	Mir181a-1	microRNA 181a-1	681974	1303444
ENSMUSG00000065565	Mir181a-1	microRNA 181a-1	923933	1853863
ENSMUSG00000065565	Mir181a-1	microRNA 181a-1	798492	1885837
ENSMUSG00000065565	Mir181a-1	microRNA 181a-1	75376	1515771
ENSMUSG00000026395	Ptprc	protein tyrosine phosphatase, receptor type, C	839939	1615183
ENSMUSG00000026395	Ptprc	protein tyrosine phosphatase, receptor type, C	671951	1164009
ENSMUSG00000026394	Atp6v1g3	ATPase, H+ transporting, lysosomal V1 subunit G3	797942	1498952
ENSMUSG00000026393	Nek7	NIMA (never in mitosis gene a)-related expressed kinase 7	64608	1200536
ENSMUSG00000056268	Dennd1b	DENN/MADD domain containing 1B	96593	1976127
ENSMUSG00000063681	Crb1	crumbs family member 1, photoreceptor morphogenesis associated	671951	1164009
ENSMUSG00000052726	Kcnt2	potassium channel, subfamily T, member 2	923933	1853863
ENSMUSG00000052726	Kcnt2	potassium channel, subfamily T, member 2	878442	1777264
ENSMUSG00000052726	Kcnt2	potassium channel, subfamily T, member 2	1217911	2745916
ENSMUSG00000052726	Kcnt2	potassium channel, subfamily T, member 2	838513	1660622
ENSMUSG00000052726	Kcnt2	potassium channel, subfamily T, member 2	671951	1164009
ENSMUSG00000102368	4930590L20Rik	RIKEN cDNA 4930590L20 gene	1113286	2447823
ENSMUSG00000102368	4930590L20Rik	RIKEN cDNA 4930590L20 gene	735404	1394384
ENSMUSG00000102368	4930590L20Rik	RIKEN cDNA 4930590L20 gene	933227	2080252
ENSMUSG00000102368	4930590L20Rik	RIKEN cDNA 4930590L20 gene	671951	1164009
ENSMUSG00000102368	4930590L20Rik	RIKEN cDNA 4930590L20 gene	563318	947874
ENSMUSG00000102368	4930590L20Rik	RIKEN cDNA 4930590L20 gene	1133918	2482858
ENSMUSG00000102368	4930590L20Rik	RIKEN cDNA 4930590L20 gene	1553887	3853386
ENSMUSG00000102368	4930590L20Rik	RIKEN cDNA 4930590L20 gene	96593	1976127
ENSMUSG00000102368	4930590L20Rik	RIKEN cDNA 4930590L20 gene	878442	1777264
ENSMUSG00000102368	4930590L20Rik	RIKEN cDNA 4930590L20 gene	839939	1615183
ENSMUSG00000102368	4930590L20Rik	RIKEN cDNA 4930590L20 gene	789654	1624989
ENSMUSG00000026361	Cdc73	cell division cycle 73, Paf1/RNA polymerase II complex component	439216	15292
ENSMUSG00000026361	Cdc73	cell division cycle 73, Paf1/RNA polymerase II complex component	797942	1498952
ENSMUSG00000026361	Cdc73	cell division cycle 73, Paf1/RNA polymerase II complex component	628659	1458743
ENSMUSG00000026361	Cdc73	cell division cycle 73, Paf1/RNA polymerase II complex component	839939	1615183
ENSMUSG00000026361	Cdc73	cell division cycle 73, Paf1/RNA polymerase II complex component	1259908	2879672
ENSMUSG00000026361	Cdc73	cell division cycle 73, Paf1/RNA polymerase II complex component	568671	1371977
ENSMUSG00000026361	Cdc73	cell division cycle 73, Paf1/RNA polymerase II complex component	64608	1200536
ENSMUSG00000026361	Cdc73	cell division cycle 73, Paf1/RNA polymerase II complex component	717867	1408557
ENSMUSG00000026361	Cdc73	cell division cycle 73, Paf1/RNA polymerase II complex component	797942	1498952
ENSMUSG00000026361	Cdc73	cell division cycle 73, Paf1/RNA polymerase II complex component	671951	1164009
ENSMUSG00000026361	Cdc73	cell division cycle 73, Paf1/RNA polymerase II complex component	1217911	2745916
ENSMUSG00000026361	Cdc73	cell division cycle 73, Paf1/RNA polymerase II complex component	574294	1001818
ENSMUSG00000026361	Cdc73	cell division cycle 73, Paf1/RNA polymerase II complex component	797942	1498952
ENSMUSG00000026360	Rgs2	regulator of G-protein signaling 2	923933	1853863
ENSMUSG00000026360	Rgs2	regulator of G-protein signaling 2	2687805	8071896
ENSMUSG00000026360	Rgs2	regulator of G-protein signaling 2	96593	1976127
ENSMUSG00000026360	Rgs2	regulator of G-protein signaling 2	96593	1976127
ENSMUSG00000051079	Rgs13	regulator of G-protein signaling 13	1113286	2447823
ENSMUSG00000051079	Rgs13	regulator of G-protein signaling 13	671951	1164009
ENSMUSG00000026358	Rgs1	regulator of G-protein signaling 1	916787	2323408
ENSMUSG00000098509	Rgs21	regulator of G-protein signalling 21	1040907	2439082
ENSMUSG00000098509	Rgs21	regulator of G-protein signalling 21	8055	1749927
ENSMUSG00000098509	Rgs21	regulator of G-protein signalling 21	735404	1394384
ENSMUSG00000026357	Rgs18	regulator of G-protein signaling 18	797942	1498952
ENSMUSG00000026357	Rgs18	regulator of G-protein signaling 18	755945	1384932
ENSMUSG00000026357	Rgs18	regulator of G-protein signaling 18	1049924	2226098
ENSMUSG00000026357	Rgs18	regulator of G-protein signaling 18	1021162	2346465
ENSMUSG00000026357	Rgs18	regulator of G-protein signaling 18	75376	1515771
ENSMUSG00000035131	Brinp3	bone morphogenetic protein/retinoic acid inducible neural specific 3	713948	127324
ENSMUSG00000035131	Brinp3	bone morphogenetic protein/retinoic acid inducible neural specific 3	881936	1733519
ENSMUSG00000035131	Brinp3	bone morphogenetic protein/retinoic acid inducible neural specific 3	881936	1733519
ENSMUSG00000035131	Brinp3	bone morphogenetic protein/retinoic acid inducible neural specific 3	789654	1624989
ENSMUSG00000035131	Brinp3	bone morphogenetic protein/retinoic acid inducible neural specific 3	789654	1624989
ENSMUSG00000035131	Brinp3	bone morphogenetic protein/retinoic acid inducible neural specific 3	671951	1164009
ENSMUSG00000035131	Brinp3	bone morphogenetic protein/retinoic acid inducible neural specific 3	713948	127324
ENSMUSG00000035131	Brinp3	bone morphogenetic protein/retinoic acid inducible neural specific 3	671951	1164009
ENSMUSG00000035131	Brinp3	bone morphogenetic protein/retinoic acid inducible neural specific 3	671951	1164009
ENSMUSG00000035131	Brinp3	bone morphogenetic protein/retinoic acid inducible neural specific 3	923933	1853863
ENSMUSG00000035131	Brinp3	bone morphogenetic protein/retinoic acid inducible neural specific 3	825547	1736124
ENSMUSG00000035131	Brinp3	bone morphogenetic protein/retinoic acid inducible neural specific 3	574294	1001818
ENSMUSG00000035131	Brinp3	bone morphogenetic protein/retinoic acid inducible neural specific 3	1148587	2811126
ENSMUSG00000035131	Brinp3	bone morphogenetic protein/retinoic acid inducible neural specific 3	774109	1504697
ENSMUSG00000035131	Brinp3	bone morphogenetic protein/retinoic acid inducible neural specific 3	918371	1895824
ENSMUSG00000035131	Brinp3	bone morphogenetic protein/retinoic acid inducible neural specific 3	671951	1164009
ENSMUSG00000035131	Brinp3	bone morphogenetic protein/retinoic acid inducible neural specific 3	755945	1384932
ENSMUSG00000035131	Brinp3	bone morphogenetic protein/retinoic acid inducible neural specific 3	789654	1624989
ENSMUSG00000035131	Brinp3	bone morphogenetic protein/retinoic acid inducible neural specific 3	64608	1200536
ENSMUSG00000035131	Brinp3	bone morphogenetic protein/retinoic acid inducible neural specific 3	717867	1408557
ENSMUSG00000056220	Pla2g4a	phospholipase A2, group IVA (cytosolic, calcium-dependent)	774109	1504697
ENSMUSG00000056220	Pla2g4a	phospholipase A2, group IVA (cytosolic, calcium-dependent)	839939	1615183
ENSMUSG00000056220	Pla2g4a	phospholipase A2, group IVA (cytosolic, calcium-dependent)	839939	1615183
ENSMUSG00000056220	Pla2g4a	phospholipase A2, group IVA (cytosolic, calcium-dependent)	897334	1963826
ENSMUSG00000056220	Pla2g4a	phospholipase A2, group IVA (cytosolic, calcium-dependent)	923933	1853863
ENSMUSG00000056220	Pla2g4a	phospholipase A2, group IVA (cytosolic, calcium-dependent)	193186	5187672
ENSMUSG00000056220	Pla2g4a	phospholipase A2, group IVA (cytosolic, calcium-dependent)	933227	2080252
ENSMUSG00000056220	Pla2g4a	phospholipase A2, group IVA (cytosolic, calcium-dependent)	574294	1001818
ENSMUSG00000056220	Pla2g4a	phospholipase A2, group IVA (cytosolic, calcium-dependent)	2729802	823918
ENSMUSG00000056220	Pla2g4a	phospholipase A2, group IVA (cytosolic, calcium-dependent)	650623	1374754
ENSMUSG00000006014	Prg4	proteoglycan 4 (megakaryocyte stimulating factor, articular superficial zone protein)	162563	4343388
ENSMUSG00000006014	Prg4	proteoglycan 4 (megakaryocyte stimulating factor, articular superficial zone protein)	933227	2080252
ENSMUSG00000006014	Prg4	proteoglycan 4 (megakaryocyte stimulating factor, articular superficial zone protein)	96593	1976127
ENSMUSG00000066842	Hmcn1	hemicentin 1	742191	1362154
ENSMUSG00000066842	Hmcn1	hemicentin 1	923933	1853863
ENSMUSG00000066842	Hmcn1	hemicentin 1	839939	1615183
ENSMUSG00000026483	Fam129a	family with sequence similarity 129, member A	861441	1849094
ENSMUSG00000043019	Edem3	ER degradation enhancer, mannosidase alpha-like 3	678952	1649023
ENSMUSG00000032666	1700025G04Rik	RIKEN cDNA 1700025G04 gene	503963	7549
ENSMUSG00000032666	1700025G04Rik	RIKEN cDNA 1700025G04 gene	1091921	2353661
ENSMUSG00000032666	1700025G04Rik	RIKEN cDNA 1700025G04 gene	629954	1057384
ENSMUSG00000032666	1700025G04Rik	RIKEN cDNA 1700025G04 gene	629954	1057384
ENSMUSG00000032666	1700025G04Rik	RIKEN cDNA 1700025G04 gene	923933	1853863
ENSMUSG00000032666	1700025G04Rik	RIKEN cDNA 1700025G04 gene	1301905	3014848
ENSMUSG00000032666	1700025G04Rik	RIKEN cDNA 1700025G04 gene	755945	1384932
ENSMUSG00000026482	Rgl1	ral guanine nucleotide dissociation stimulator,-like 1	324499	3436084
ENSMUSG00000055547	Apobec4	apolipoprotein B mRNA editing enzyme, catalytic polypeptide-like 4 (putative)	629954	1057384
ENSMUSG00000008475	Arpc5	actin related protein 2/3 complex, subunit 5	755945	1384932
ENSMUSG00000042772	Smg7	Smg-7 homolog, nonsense mediated mRNA decay factor (C. elegans)	75376	1515771
ENSMUSG00000026479	Lamc2	laminin, gamma 2	1175914	2613627
ENSMUSG00000026479	Lamc2	laminin, gamma 2	839939	1615183
ENSMUSG00000042684	Npl	N-acetylneuraminate pyruvate lyase	758655	1433455
ENSMUSG00000042671	Rgs8	regulator of G-protein signaling 8	709771	1573977
ENSMUSG00000042671	Rgs8	regulator of G-protein signaling 8	1007927	210023
ENSMUSG00000042671	Rgs8	regulator of G-protein signaling 8	713948	127324
ENSMUSG00000099933	4930452N14Rik	RIKEN cDNA 4930452N14 gene	1427896	3428459
ENSMUSG00000004110	Cacna1e	calcium channel, voltage-dependent, R type, alpha 1E subunit	657993	11805
ENSMUSG00000004110	Cacna1e	calcium channel, voltage-dependent, R type, alpha 1E subunit	1301905	3014848
ENSMUSG00000004110	Cacna1e	calcium channel, voltage-dependent, R type, alpha 1E subunit	96593	1976127
ENSMUSG00000004110	Cacna1e	calcium channel, voltage-dependent, R type, alpha 1E subunit	739344	1676262
ENSMUSG00000004110	Cacna1e	calcium channel, voltage-dependent, R type, alpha 1E subunit	503963	7549
ENSMUSG00000004110	Cacna1e	calcium channel, voltage-dependent, R type, alpha 1E subunit	109423	3020227
ENSMUSG00000056708	Ier5	immediate early response 5	881936	1733519
ENSMUSG00000026470	Stx6	syntaxin 6	1553887	3853386
ENSMUSG00000033701	Acbd6	acyl-Coenzyme A binding domain containing 6	755945	1384932
ENSMUSG00000026594	Ralgps2	Ral GEF with PH domain and SH3 binding motif 2	1007927	210023
ENSMUSG00000026592	Tex35	testis expressed 35	1175914	2613627
ENSMUSG00000070565	Rasal2	RAS protein activator like 2	1091921	2353661
ENSMUSG00000070565	Rasal2	RAS protein activator like 2	1007927	210023
ENSMUSG00000070565	Rasal2	RAS protein activator like 2	64608	1200536
ENSMUSG00000033488	BC026585	cDNA sequence BC026585	2813795	8575722
ENSMUSG00000033488	BC026585	cDNA sequence BC026585	1133918	2482858
ENSMUSG00000026589	Sec16b	SEC16 homolog B (S. cerevisiae)	1007927	210023
ENSMUSG00000004031	Brinp2	bone morphogenic protein/retinoic acid inducible neural-specific 2	96593	1976127
ENSMUSG00000004031	Brinp2	bone morphogenic protein/retinoic acid inducible neural-specific 2	755945	1384932
ENSMUSG00000004031	Brinp2	bone morphogenic protein/retinoic acid inducible neural-specific 2	681974	1303444
ENSMUSG00000026587	Astn1	astrotactin 1	610187	1099951
ENSMUSG00000026587	Astn1	astrotactin 1	1217911	2745916
ENSMUSG00000026587	Astn1	astrotactin 1	1301905	3014848
ENSMUSG00000026587	Astn1	astrotactin 1	881936	1733519
ENSMUSG00000026587	Astn1	astrotactin 1	1049924	2226098
ENSMUSG00000073530	Pappa2	pappalysin 2	797942	1498952
ENSMUSG00000040782	Rfwd2	ring finger and WD repeat domain 2	1157947	2643378
ENSMUSG00000040782	Rfwd2	ring finger and WD repeat domain 2	1091921	2353661
ENSMUSG00000040782	Rfwd2	ring finger and WD repeat domain 2	64608	1200536
ENSMUSG00000040782	Rfwd2	ring finger and WD repeat domain 2	713948	127324
ENSMUSG00000040782	Rfwd2	ring finger and WD repeat domain 2	1427896	3428459
ENSMUSG00000040782	Rfwd2	ring finger and WD repeat domain 2	918371	1895824
ENSMUSG00000040782	Rfwd2	ring finger and WD repeat domain 2	681974	1303444
ENSMUSG00000015829	Tnr	tenascin R	671951	1164009
ENSMUSG00000015829	Tnr	tenascin R	1175914	2613627
ENSMUSG00000015829	Tnr	tenascin R	1553887	3853386
ENSMUSG00000090394	4930523C07Rik	RIKEN cDNA 4930523C07 gene	881936	1733519
ENSMUSG00000026725	Tnn	tenascin N	1892721	6600445
ENSMUSG00000026725	Tnn	tenascin N	897334	1963826
ENSMUSG00000026721	Rabgap1l	RAB GTPase activating protein 1-like	755945	1384932
ENSMUSG00000026721	Rabgap1l	RAB GTPase activating protein 1-like	2727895	9289732
ENSMUSG00000026721	Rabgap1l	RAB GTPase activating protein 1-like	758655	1433455
ENSMUSG00000026721	Rabgap1l	RAB GTPase activating protein 1-like	64608	1200536
ENSMUSG00000026721	Rabgap1l	RAB GTPase activating protein 1-like	742191	1362154
ENSMUSG00000026721	Rabgap1l	RAB GTPase activating protein 1-like	951461	195178
ENSMUSG00000000817	Fasl	Fas ligand (TNF superfamily, member 6)	629954	1057384
ENSMUSG00000000817	Fasl	Fas ligand (TNF superfamily, member 6)	839939	1615183
ENSMUSG00000000817	Fasl	Fas ligand (TNF superfamily, member 6)	1175914	2613627
ENSMUSG00000040297	Suco	SUN domain containing ossification factor	839939	1615183
ENSMUSG00000040265	Dnm3	dynamin 3	1469893	3568892
ENSMUSG00000040265	Dnm3	dynamin 3	881936	1733519
ENSMUSG00000078190	Dnm3os	dynamin 3, opposite strand	881936	1733519
ENSMUSG00000040265	Dnm3	dynamin 3	975935	2550612
ENSMUSG00000026694	Mettl13	methyltransferase like 13	839939	1615183
ENSMUSG00000040225	Prrc2c	proline-rich coiled-coil 2C	610187	1099951
ENSMUSG00000040181	Fmo1	flavin containing monooxygenase 1	193186	5187672
ENSMUSG00000071890	Mroh9	maestro heat-like repeat family member 9	755945	1384932
ENSMUSG00000026586	Prrx1	paired related homeobox 1	681974	1303444
ENSMUSG00000026586	Prrx1	paired related homeobox 1	713948	127324
ENSMUSG00000026586	Prrx1	paired related homeobox 1	1290861	2995989
ENSMUSG00000026586	Prrx1	paired related homeobox 1	828066	1993008
ENSMUSG00000026586	Prrx1	paired related homeobox 1	881936	1733519
ENSMUSG00000026586	Prrx1	paired related homeobox 1	975935	2550612
ENSMUSG00000026586	Prrx1	paired related homeobox 1	1076801	2561693
ENSMUSG00000040124	Gorab	golgin, RAB6-interacting	713948	127324
ENSMUSG00000040124	Gorab	golgin, RAB6-interacting	629954	1057384
ENSMUSG00000040113	Mettl11b	methyltransferase like 11B	881936	1733519
ENSMUSG00000026585	Kifap3	kinesin-associated protein 3	75376	1515771
ENSMUSG00000026584	Scyl3	SCY1-like 3 (S. cerevisiae)	923933	1853863
ENSMUSG00000041396	Mettl18	methyltransferase like 18	3840589	14590497
ENSMUSG00000026582	Sele	selectin, endothelial cell	755945	1384932
ENSMUSG00000026579	F5	coagulation factor V	881936	1733519
ENSMUSG00000102408	4930568G15Rik	RIKEN cDNA 4930568G15 gene	1343902	3151399
ENSMUSG00000102408	4930568G15Rik	RIKEN cDNA 4930568G15 gene	923933	1853863
ENSMUSG00000102408	4930568G15Rik	RIKEN cDNA 4930568G15 gene	621049	127797
ENSMUSG00000026572	Tbx19	T-box 19	1483635	5346218
ENSMUSG00000040723	Rcsd1	RCSD domain containing 1	881936	1733519
ENSMUSG00000040713	Creg1	cellular repressor of E1A-stimulated genes 1	1389518	3567044
ENSMUSG00000026560	Fmo9	flavin containing monooxygenase 9	839939	1615183
ENSMUSG00000026560	Fmo9	flavin containing monooxygenase 9	742191	1362154
ENSMUSG00000102548	Gm16701	predicted gene, 16701	713948	127324
ENSMUSG00000040485	Lrrc52	leucine rich repeat containing 52	1471628	3995379
ENSMUSG00000026686	Lmx1a	LIM homeobox transcription factor 1 alpha	755945	1384932
ENSMUSG00000052534	Pbx1	pre B cell leukemia homeobox 1	881936	1733519
ENSMUSG00000052534	Pbx1	pre B cell leukemia homeobox 1	1469893	3568892
ENSMUSG00000052534	Pbx1	pre B cell leukemia homeobox 1	610187	1099951
ENSMUSG00000052534	Pbx1	pre B cell leukemia homeobox 1	75376	1515771
ENSMUSG00000052534	Pbx1	pre B cell leukemia homeobox 1	1238575	2969782
ENSMUSG00000052534	Pbx1	pre B cell leukemia homeobox 1	713948	127324
ENSMUSG00000098407	Mir6348	microRNA 6348	861441	1849094
ENSMUSG00000098407	Mir6348	microRNA 6348	1805869	473371
ENSMUSG00000098407	Mir6348	microRNA 6348	96593	1976127
ENSMUSG00000026683	Nuf2	NUF2, NDC80 kinetochore complex component	1133918	2482858
ENSMUSG00000026683	Nuf2	NUF2, NDC80 kinetochore complex component	1847866	4884063
ENSMUSG00000026683	Nuf2	NUF2, NDC80 kinetochore complex component	1360394	4141816
ENSMUSG00000026683	Nuf2	NUF2, NDC80 kinetochore complex component	881936	1733519
ENSMUSG00000026683	Nuf2	NUF2, NDC80 kinetochore complex component	839939	1615183
ENSMUSG00000026683	Nuf2	NUF2, NDC80 kinetochore complex component	789654	1624989
ENSMUSG00000026683	Nuf2	NUF2, NDC80 kinetochore complex component	54596	852629
ENSMUSG00000026683	Nuf2	NUF2, NDC80 kinetochore complex component	1866455	555692
ENSMUSG00000026678	Rgs5	regulator of G-protein signaling 5	1220374	3065889
ENSMUSG00000026678	Rgs5	regulator of G-protein signaling 5	1182951	3384681
ENSMUSG00000026678	Rgs5	regulator of G-protein signaling 5	1437451	3582047
ENSMUSG00000038530	Rgs4	regulator of G-protein signaling 4	2519817	7409605
ENSMUSG00000038530	Rgs4	regulator of G-protein signaling 4	1847866	4884063
ENSMUSG00000038530	Rgs4	regulator of G-protein signaling 4	1051527	2399721
ENSMUSG00000070532	Ccdc190	coiled-coil domain containing 190	1259908	2879672
ENSMUSG00000070532	Ccdc190	coiled-coil domain containing 190	923933	1853863
ENSMUSG00000038473	Nos1ap	nitric oxide synthase 1 (neuronal) adaptor protein	839939	1615183
ENSMUSG00000059089	Fcgr4	Fc receptor, IgG, low affinity IV	671951	1164009
ENSMUSG00000059089	Fcgr4	Fc receptor, IgG, low affinity IV	713948	127324
ENSMUSG00000006403	Adamts4	a disintegrin-like and metallopeptidase (reprolysin type) with thrombospondin type 1 motif, 4	3485747	11354936
ENSMUSG00000004709	Cd244	CD244 natural killer cell receptor 2B4	519573	129713
ENSMUSG00000038147	Cd84	CD84 antigen	700958	1251823
ENSMUSG00000038034	Igsf8	immunoglobulin superfamily, member 8	1259908	2879672
ENSMUSG00000007097	Atp1a2	ATPase, Na+/K+ transporting, alpha 2 polypeptide	1259908	2879672
ENSMUSG00000038034	Igsf8	immunoglobulin superfamily, member 8	1112694	2685723
ENSMUSG00000038034	Igsf8	immunoglobulin superfamily, member 8	99823	2138386
ENSMUSG00000026542	Apcs	serum amyloid P-component	1123803	3140597
ENSMUSG00000062527	Olfr1408	olfactory receptor 1408	96593	1976127
ENSMUSG00000070501	Ifi214	interferon activated gene 214	587957	953528
ENSMUSG00000073489	Ifi204	interferon activated gene 204	755945	1384932
ENSMUSG00000026532	Spta1	spectrin alpha, erythrocytic 1	1112694	2685723
ENSMUSG00000066672	Olfr417	olfactory receptor 417	54596	852629
ENSMUSG00000050069	Grem2	gremlin 2, DAN family BMP antagonist	713948	127324
ENSMUSG00000026527	Rgs7	regulator of G protein signaling 7	502754	91181
ENSMUSG00000026527	Rgs7	regulator of G protein signaling 7	755945	1384932
ENSMUSG00000026527	Rgs7	regulator of G protein signaling 7	713948	127324
ENSMUSG00000026526	Fh1	fumarate hydratase 1	1679878	4288726
ENSMUSG00000026523	Wdr64	WD repeat domain 64	610187	1099951
ENSMUSG00000055214	Pld5	phospholipase D family, member 5	503963	7549
ENSMUSG00000026504	Sdccag8	serologically defined colon cancer antigen 8	629954	1057384
ENSMUSG00000026504	Sdccag8	serologically defined colon cancer antigen 8	610187	1099951
ENSMUSG00000026504	Sdccag8	serologically defined colon cancer antigen 8	923933	1853863
ENSMUSG00000019699	Akt3	thymoma viral proto-oncogene 3	96593	1976127
ENSMUSG00000063659	Zbtb18	zinc finger and BTB domain containing 18	923933	1853863
ENSMUSG00000063659	Zbtb18	zinc finger and BTB domain containing 18	628659	1458743
ENSMUSG00000063659	Zbtb18	zinc finger and BTB domain containing 18	839939	1615183
ENSMUSG00000063659	Zbtb18	zinc finger and BTB domain containing 18	151189	3710546
ENSMUSG00000091476	Gm16432	predicted gene 16432	797942	1498952
ENSMUSG00000026500	Cox20	COX20 Cox2 chaperone	96593	1976127
ENSMUSG00000026494	Kif26b	kinesin family member 26B	789654	1624989
ENSMUSG00000026494	Kif26b	kinesin family member 26B	755945	1384932
ENSMUSG00000026494	Kif26b	kinesin family member 26B	861441	1849094
ENSMUSG00000026494	Kif26b	kinesin family member 26B	798492	1885837
ENSMUSG00000055067	Smyd3	SET and MYND domain containing 3	1175914	2613627
ENSMUSG00000055067	Smyd3	SET and MYND domain containing 3	671951	1164009
ENSMUSG00000055067	Smyd3	SET and MYND domain containing 3	861441	1849094
ENSMUSG00000055067	Smyd3	SET and MYND domain containing 3	713948	127324
ENSMUSG00000038949	Cnst	consortin, connexin sorting protein	865889	170666
ENSMUSG00000038949	Cnst	consortin, connexin sorting protein	2561814	757413
ENSMUSG00000038949	Cnst	consortin, connexin sorting protein	503963	7549
ENSMUSG00000026490	Cdc42bpa	CDC42 binding protein kinase alpha	1133918	2482858
ENSMUSG00000053963	Stum	mechanosensory transduction mediator	2855792	8744964
ENSMUSG00000053963	Stum	mechanosensory transduction mediator	1343902	3151399
ENSMUSG00000053963	Stum	mechanosensory transduction mediator	825547	1736124
ENSMUSG00000053963	Stum	mechanosensory transduction mediator	96593	1976127
ENSMUSG00000050625	Ccdc121	coiled-coil domain containing 121	755945	1384932
ENSMUSG00000022995	Enah	enabled homolog (Drosophila)	96593	1976127
ENSMUSG00000047539	Fbxo28	F-box protein 28	797942	1498952
ENSMUSG00000030768	Disp1	dispatched homolog 1 (Drosophila)	75376	1515771
NA	Mia3	melanoma inhibitory activity 3	629954	1057384
ENSMUSG00000039384	Dusp10	dual specificity phosphatase 10	713948	127324
ENSMUSG00000039384	Dusp10	dual specificity phosphatase 10	1040907	2439082
ENSMUSG00000101574	1700112H15Rik	RIKEN cDNA 1700112H15 gene	1385899	3289282
ENSMUSG00000101574	1700112H15Rik	RIKEN cDNA 1700112H15 gene	1175914	2613627
ENSMUSG00000039377	Hlx	H2.0-like homeobox	1469893	3568892
ENSMUSG00000073481	Marc2	mitochondrial amidoxime reducing component 2	1091921	2353661
ENSMUSG00000039246	Lyplal1	lysophospholipase-like 1	892323	2113992
ENSMUSG00000039246	Lyplal1	lysophospholipase-like 1	302378	9428172
ENSMUSG00000103690	A730004F24Rik	RIKEN cDNA A730004F24 gene	1679878	4288726
ENSMUSG00000039210	Gpatch2	G patch domain containing 2	755945	1384932
ENSMUSG00000039210	Gpatch2	G patch domain containing 2	96593	1976127
ENSMUSG00000026610	Esrrg	estrogen-related receptor gamma	839939	1615183
ENSMUSG00000026610	Esrrg	estrogen-related receptor gamma	671951	1164009
ENSMUSG00000026609	Ush2a	Usher syndrome 2A	713948	127324
ENSMUSG00000037624	Kcnk2	potassium channel, subfamily K, member 2	1049924	2226098
ENSMUSG00000037624	Kcnk2	potassium channel, subfamily K, member 2	650623	1374754
ENSMUSG00000037624	Kcnk2	potassium channel, subfamily K, member 2	2011709	8223222
ENSMUSG00000026605	Cenpf	centromere protein F	923933	1853863
ENSMUSG00000026604	Ptpn14	protein tyrosine phosphatase, non-receptor type 14	713948	127324
ENSMUSG00000089872	Rps6kc1	ribosomal protein S6 kinase polypeptide 1	881936	1733519
ENSMUSG00000089872	Rps6kc1	ribosomal protein S6 kinase polypeptide 1	797942	1498952
ENSMUSG00000089872	Rps6kc1	ribosomal protein S6 kinase polypeptide 1	1049924	2226098
ENSMUSG00000089872	Rps6kc1	ribosomal protein S6 kinase polypeptide 1	1973857	5340886
ENSMUSG00000026634	Angel2	angel homolog 2 (Drosophila)	1007927	210023
ENSMUSG00000026634	Angel2	angel homolog 2 (Drosophila)	574294	1001818
ENSMUSG00000037474	Dtl	denticleless E3 ubiquitin protein ligase	717867	1408557
ENSMUSG00000037395	Rcor3	REST corepressor 3	1007927	210023
ENSMUSG00000058248	Kcnh1	potassium voltage-gated channel, subfamily H (eag-related), member 1	1175914	2613627
ENSMUSG00000058248	Kcnh1	potassium voltage-gated channel, subfamily H (eag-related), member 1	709771	1573977
ENSMUSG00000058248	Kcnh1	potassium voltage-gated channel, subfamily H (eag-related), member 1	1758774	5120142
ENSMUSG00000058248	Kcnh1	potassium voltage-gated channel, subfamily H (eag-related), member 1	1637881	4142506
ENSMUSG00000058248	Kcnh1	potassium voltage-gated channel, subfamily H (eag-related), member 1	587957	953528
ENSMUSG00000058248	Kcnh1	potassium voltage-gated channel, subfamily H (eag-related), member 1	1301905	3014848
ENSMUSG00000058248	Kcnh1	potassium voltage-gated channel, subfamily H (eag-related), member 1	713948	127324
ENSMUSG00000037375	Hhat	hedgehog acyltransferase	802341	1647029
ENSMUSG00000016200	Syt14	synaptotagmin XIV	1076801	2561693
ENSMUSG00000016200	Syt14	synaptotagmin XIV	75376	1515771
ENSMUSG00000016200	Syt14	synaptotagmin XIV	938863	203632
ENSMUSG00000026639	Lamb3	laminin, beta 3	671951	1164009
ENSMUSG00000026639	Lamb3	laminin, beta 3	1847866	4884063
ENSMUSG00000065533	Mir205	microRNA 205	1007927	210023
ENSMUSG00000065533	Mir205	microRNA 205	1679878	4288726
ENSMUSG00000065533	Mir205	microRNA 205	1679878	4288726
ENSMUSG00000065533	Mir205	microRNA 205	1157947	2643378
ENSMUSG00000065533	Mir205	microRNA 205	1805869	473371
ENSMUSG00000103692	4930503O07Rik	RIKEN cDNA 4930503O07 gene	603513	1366101
ENSMUSG00000103692	4930503O07Rik	RIKEN cDNA 4930503O07 gene	119987	2839164
ENSMUSG00000103692	4930503O07Rik	RIKEN cDNA 4930503O07 gene	817341	182092
ENSMUSG00000103692	4930503O07Rik	RIKEN cDNA 4930503O07 gene	671951	1164009
ENSMUSG00000103692	4930503O07Rik	RIKEN cDNA 4930503O07 gene	96593	1976127
ENSMUSG00000103692	4930503O07Rik	RIKEN cDNA 4930503O07 gene	1889863	5035391
ENSMUSG00000103692	4930503O07Rik	RIKEN cDNA 4930503O07 gene	717867	1408557
ENSMUSG00000026640	Plxna2	plexin A2	1038159	2262244
ENSMUSG00000026640	Plxna2	plexin A2	739344	1676262
ENSMUSG00000026640	Plxna2	plexin A2	1259908	2879672
ENSMUSG00000097325	Gm16897	predicted gene, 16897	1049924	2226098
ENSMUSG00000026616	Cr2	complement receptor 2	532328	999993
ENSMUSG00000040653	Ppp1r14c	protein phosphatase 1, regulatory (inhibitor) subunit 14c	839939	1615183
ENSMUSG00000040653	Ppp1r14c	protein phosphatase 1, regulatory (inhibitor) subunit 14c	503055	1117721
ENSMUSG00000040653	Ppp1r14c	protein phosphatase 1, regulatory (inhibitor) subunit 14c	797942	1498952
ENSMUSG00000040653	Ppp1r14c	protein phosphatase 1, regulatory (inhibitor) subunit 14c	881936	1733519
ENSMUSG00000040653	Ppp1r14c	protein phosphatase 1, regulatory (inhibitor) subunit 14c	881936	1733519
ENSMUSG00000040624	Plekhg1	pleckstrin homology domain containing, family G (with RhoGef domain) member 1	1091921	2353661
ENSMUSG00000040675	Mthfd1l	methylenetetrahydrofolate dehydrogenase (NADP+ dependent) 1-like	574294	1001818
ENSMUSG00000019767	Ccdc170	coiled-coil domain containing 170	532328	999993
ENSMUSG00000019768	Esr1	estrogen receptor 1 (alpha)	923933	1853863
ENSMUSG00000019768	Esr1	estrogen receptor 1 (alpha)	324338	1009294
ENSMUSG00000096054	Syne1	spectrin repeat containing, nuclear envelope 1	839939	1615183
ENSMUSG00000096054	Syne1	spectrin repeat containing, nuclear envelope 1	923933	1853863
ENSMUSG00000096054	Syne1	spectrin repeat containing, nuclear envelope 1	1794668	5264881
ENSMUSG00000019775	Rgs17	regulator of G-protein signaling 17	1805869	473371
ENSMUSG00000000766	Oprm1	opioid receptor, mu 1	2020408	5584983
ENSMUSG00000064065	Ipcef1	interaction protein for cytohesin exchange factors 1	2020408	5584983
ENSMUSG00000000766	Oprm1	opioid receptor, mu 1	1595884	3997383
ENSMUSG00000064065	Ipcef1	interaction protein for cytohesin exchange factors 1	1595884	3997383
ENSMUSG00000000766	Oprm1	opioid receptor, mu 1	1902348	5704187
ENSMUSG00000064065	Ipcef1	interaction protein for cytohesin exchange factors 1	1902348	5704187
ENSMUSG00000015755	Tab2	TGF-beta activated kinase 1/MAP3K7 binding protein 2	755945	1384932
ENSMUSG00000015755	Tab2	TGF-beta activated kinase 1/MAP3K7 binding protein 2	638036	1186749
ENSMUSG00000015305	Sash1	SAM and SH3 domain containing 1	1133918	2482858
ENSMUSG00000015305	Sash1	SAM and SH3 domain containing 1	233464	1082506
ENSMUSG00000015305	Sash1	SAM and SH3 domain containing 1	75376	1515771
ENSMUSG00000060487	Samd5	sterile alpha motif domain containing 5	839939	1615183
ENSMUSG00000060487	Samd5	sterile alpha motif domain containing 5	2196106	6398972
ENSMUSG00000060487	Samd5	sterile alpha motif domain containing 5	948355	1946544
ENSMUSG00000050994	Adgb	androglobin	923933	1853863
ENSMUSG00000050994	Adgb	androglobin	928931	1966053
ENSMUSG00000019828	Grm1	glutamate receptor, metabotropic 1	825547	1736124
ENSMUSG00000019828	Grm1	glutamate receptor, metabotropic 1	839939	1615183
ENSMUSG00000019828	Grm1	glutamate receptor, metabotropic 1	205785	5650033
ENSMUSG00000019828	Grm1	glutamate receptor, metabotropic 1	574294	1001818
ENSMUSG00000090112	Shprh	SNF2 histone linker PHD RING helicase	96593	1976127
ENSMUSG00000055493	Epm2a	epilepsy, progressive myoclonic epilepsy, type 2 gene alpha	629954	1057384
ENSMUSG00000019820	Utrn	utrophin	587957	953528
ENSMUSG00000019820	Utrn	utrophin	798492	1885837
ENSMUSG00000019820	Utrn	utrophin	933227	2080252
ENSMUSG00000019820	Utrn	utrophin	1091921	2353661
ENSMUSG00000019820	Utrn	utrophin	1756884	472588
ENSMUSG00000019820	Utrn	utrophin	789654	1624989
ENSMUSG00000019820	Utrn	utrophin	671951	1164009
ENSMUSG00000019820	Utrn	utrophin	671951	1164009
ENSMUSG00000019820	Utrn	utrophin	946361	2436345
ENSMUSG00000039232	Stx11	syntaxin 11	717867	1408557
ENSMUSG00000019817	Plagl1	pleiomorphic adenoma gene-like 1	1007927	210023
ENSMUSG00000019817	Plagl1	pleiomorphic adenoma gene-like 1	96593	1976127
ENSMUSG00000062866	Phactr2	phosphatase and actin regulator 2	923933	1853863
ENSMUSG00000062866	Phactr2	phosphatase and actin regulator 2	671951	1164009
ENSMUSG00000062866	Phactr2	phosphatase and actin regulator 2	629954	1057384
ENSMUSG00000015501	Hivep2	human immunodeficiency virus type I enhancer binding protein 2	2603811	7739362
ENSMUSG00000015501	Hivep2	human immunodeficiency virus type I enhancer binding protein 2	671951	1164009
ENSMUSG00000015501	Hivep2	human immunodeficiency virus type I enhancer binding protein 2	1615201	4550129
ENSMUSG00000015501	Hivep2	human immunodeficiency virus type I enhancer binding protein 2	82749	1789186
ENSMUSG00000015501	Hivep2	human immunodeficiency virus type I enhancer binding protein 2	1007927	210023
ENSMUSG00000015501	Hivep2	human immunodeficiency virus type I enhancer binding protein 2	713948	127324
ENSMUSG00000015501	Hivep2	human immunodeficiency virus type I enhancer binding protein 2	1363947	3590207
ENSMUSG00000015501	Hivep2	human immunodeficiency virus type I enhancer binding protein 2	708929	1393088
ENSMUSG00000039116	Adgrg6	adhesion G protein-coupled receptor G6	969121	2198309
ENSMUSG00000039116	Adgrg6	adhesion G protein-coupled receptor G6	755945	1384932
ENSMUSG00000039116	Adgrg6	adhesion G protein-coupled receptor G6	2435823	7082718
ENSMUSG00000019865	Nmbr	neuromedin B receptor	897334	1963826
NA	C330004P14Rik	RIKEN cDNA C330004P14 gene	75376	1515771
NA	C330004P14Rik	RIKEN cDNA C330004P14 gene	713948	127324
ENSMUSG00000101969	Gm20125	predicted gene, 20125	755945	1384932
ENSMUSG00000101969	Gm20125	predicted gene, 20125	797942	1498952
ENSMUSG00000101969	Gm20125	predicted gene, 20125	587957	953528
ENSMUSG00000101969	Gm20125	predicted gene, 20125	671951	1164009
ENSMUSG00000101969	Gm20125	predicted gene, 20125	2512535	8321076
ENSMUSG00000101969	Gm20125	predicted gene, 20125	838513	1660622
ENSMUSG00000101969	Gm20125	predicted gene, 20125	754391	1946061
ENSMUSG00000101969	Gm20125	predicted gene, 20125	64608	1200536
ENSMUSG00000101969	Gm20125	predicted gene, 20125	587957	953528
ENSMUSG00000101969	Gm20125	predicted gene, 20125	96593	1976127
ENSMUSG00000101969	Gm20125	predicted gene, 20125	742191	1362154
ENSMUSG00000101969	Gm20125	predicted gene, 20125	671951	1164009
ENSMUSG00000101969	Gm20125	predicted gene, 20125	839939	1615183
ENSMUSG00000039910	Cited2	Cbp/p300-interacting transactivator, with Glu/Asp-rich carboxy-terminal domain, 2	881936	1733519
ENSMUSG00000039910	Cited2	Cbp/p300-interacting transactivator, with Glu/Asp-rich carboxy-terminal domain, 2	946361	2436345
ENSMUSG00000039835	Nhsl1	NHS-like 1	189671	5126716
ENSMUSG00000019852	Arfgef3	ARFGEF family member 3	109423	3020227
NA	4930444F02Rik	RIKEN cDNA 4930444F02 gene	1049924	2226098
ENSMUSG00000019850	Tnfaip3	tumor necrosis factor, alpha-induced protein 3	825547	1736124
NA	Gm20139	predicted gene, 20139	881936	1733519
ENSMUSG00000071369	Map3k5	mitogen-activated protein kinase kinase kinase 5	878442	1777264
ENSMUSG00000019992	Mtfr2	mitochondrial fission regulator 2	64608	1200536
ENSMUSG00000019990	Pde7b	phosphodiesterase 7B	812815	1617113
ENSMUSG00000019990	Pde7b	phosphodiesterase 7B	587957	953528
ENSMUSG00000019986	Ahi1	Abelson helper integration site 1	78599	1479086
ENSMUSG00000019986	Ahi1	Abelson helper integration site 1	629954	1057384
ENSMUSG00000019977	Hbs1l	Hbs1-like (S. cerevisiae)	751091	1465582
ENSMUSG00000019977	Hbs1l	Hbs1-like (S. cerevisiae)	789654	1624989
ENSMUSG00000037542	Aldh8a1	aldehyde dehydrogenase 8 family, member A1	96593	1976127
ENSMUSG00000037542	Aldh8a1	aldehyde dehydrogenase 8 family, member A1	1078088	2387734
ENSMUSG00000050844	1700020N01Rik	RIKEN cDNA 1700020N01 gene	2897789	8914838
ENSMUSG00000050844	1700020N01Rik	RIKEN cDNA 1700020N01 gene	160533	5529257
ENSMUSG00000050844	1700020N01Rik	RIKEN cDNA 1700020N01 gene	234274	3239471
NA	Gm5420	predicted gene 5420	713948	127324
ENSMUSG00000019970	Sgk1	serum/glucocorticoid regulated kinase 1	923933	1853863
ENSMUSG00000078452	Raet1a	retinoic acid early transcript 1, alpha	738375	1534723
NA	Raet1c	retinoic acid early transcript gamma	738375	1534723
ENSMUSG00000078452	Raet1d	retinoic acid early transcript delta	738375	1534723
ENSMUSG00000071359	Tbpl1	TATA box binding protein-like 1	1427896	3428459
ENSMUSG00000071359	Tbpl1	TATA box binding protein-like 1	907122	1825642
ENSMUSG00000045680	Tcf21	transcription factor 21	502507	813505
ENSMUSG00000045680	Tcf21	transcription factor 21	797942	1498952
ENSMUSG00000010461	Eya4	EYA transcriptional coactivator and phosphatase 4	1005014	2317937
ENSMUSG00000010461	Eya4	EYA transcriptional coactivator and phosphatase 4	1049924	2226098
ENSMUSG00000010461	Eya4	EYA transcriptional coactivator and phosphatase 4	629954	1057384
ENSMUSG00000010461	Eya4	EYA transcriptional coactivator and phosphatase 4	82983	2255844
ENSMUSG00000010461	Eya4	EYA transcriptional coactivator and phosphatase 4	587957	953528
ENSMUSG00000010461	Eya4	EYA transcriptional coactivator and phosphatase 4	779822	1607835
ENSMUSG00000010461	Eya4	EYA transcriptional coactivator and phosphatase 4	1217911	2745916
ENSMUSG00000061983	Rps12	ribosomal protein S12	881936	1733519
ENSMUSG00000061983	Rps12	ribosomal protein S12	653805	1553071
ENSMUSG00000037455	Slc18b1	solute carrier family 18, subfamily B, member 1	923933	1853863
ENSMUSG00000056379	Taar1	trace amine-associated receptor 1	1007927	210023
ENSMUSG00000037424	Taar9	trace amine-associated receptor 9	755945	1384932
ENSMUSG00000020000	Moxd1	monooxygenase, DBH-like 1	797942	1498952
ENSMUSG00000019997	Ctgf	connective tissue growth factor	923933	1853863
ENSMUSG00000039166	Akap7	A kinase (PRKA) anchor protein 7	680197	147345
ENSMUSG00000019978	Epb41l2	erythrocyte membrane protein band 4.1 like 2	629954	1057384
ENSMUSG00000096546	Smlr1	small leucine-rich protein 1	587957	953528
NA	4930401C15Rik	RIKEN cDNA 4930401C15 gene	1111584	2867582
ENSMUSG00000049420	Tmem200a	transmembrane protein 200A	881936	1733519
ENSMUSG00000039098	Gm9767	predicted gene 9767	2015854	5495013
ENSMUSG00000051354	Samd3	sterile alpha motif domain containing 3	96593	1976127
ENSMUSG00000039089	L3mbtl3	l(3)mbt-like 3 (Drosophila)	713948	127324
ENSMUSG00000039089	L3mbtl3	l(3)mbt-like 3 (Drosophila)	742191	1362154
ENSMUSG00000039089	L3mbtl3	l(3)mbt-like 3 (Drosophila)	713948	127324
ENSMUSG00000039089	L3mbtl3	l(3)mbt-like 3 (Drosophila)	541877	878499
ENSMUSG00000098179	Gm8709	glyceraldehyde-3-phosphate dehydrogenase pseudogene	865889	170666
ENSMUSG00000098179	Gm8709	glyceraldehyde-3-phosphate dehydrogenase pseudogene	797942	1498952
ENSMUSG00000098179	Gm8709	glyceraldehyde-3-phosphate dehydrogenase pseudogene	1553887	3853386
ENSMUSG00000039031	Arhgap18	Rho GTPase activating protein 18	610187	1099951
ENSMUSG00000019899	Lama2	laminin, alpha 2	3401753	10999676
ENSMUSG00000019899	Lama2	laminin, alpha 2	2687805	8071896
ENSMUSG00000019899	Lama2	laminin, alpha 2	2939786	9085336
ENSMUSG00000019899	Lama2	laminin, alpha 2	1435734	3859243
ENSMUSG00000019899	Lama2	laminin, alpha 2	709771	1573977
ENSMUSG00000019899	Lama2	laminin, alpha 2	673483	1288816
ENSMUSG00000019899	Lama2	laminin, alpha 2	890226	1847875
ENSMUSG00000019899	Lama2	laminin, alpha 2	881936	1733519
ENSMUSG00000019899	Lama2	laminin, alpha 2	671951	1164009
ENSMUSG00000019899	Lama2	laminin, alpha 2	1049924	2226098
ENSMUSG00000019889	Ptprk	protein tyrosine phosphatase, receptor type, K	789654	1624989
ENSMUSG00000019889	Ptprk	protein tyrosine phosphatase, receptor type, K	839939	1615183
ENSMUSG00000019889	Ptprk	protein tyrosine phosphatase, receptor type, K	789654	1624989
ENSMUSG00000019889	Ptprk	protein tyrosine phosphatase, receptor type, K	797942	1498952
ENSMUSG00000019889	Ptprk	protein tyrosine phosphatase, receptor type, K	897334	1963826
ENSMUSG00000019889	Ptprk	protein tyrosine phosphatase, receptor type, K	587957	953528
ENSMUSG00000019889	Ptprk	protein tyrosine phosphatase, receptor type, K	675982	1251381
ENSMUSG00000049109	Themis	thymocyte selection associated	1007927	210023
ENSMUSG00000049109	Themis	thymocyte selection associated	797942	1498952
ENSMUSG00000049109	Themis	thymocyte selection associated	671951	1164009
ENSMUSG00000049109	Themis	thymocyte selection associated	532328	999993
ENSMUSG00000015519	2310057J18Rik	RIKEN cDNA 2310057J18 gene	1049924	2226098
ENSMUSG00000015519	2310057J18Rik	RIKEN cDNA 2310057J18 gene	709771	1573977
ENSMUSG00000038916	Soga3	SOGA family member 3	797942	1498952
ENSMUSG00000038916	Soga3	SOGA family member 3	1123803	3140597
ENSMUSG00000038916	Soga3	SOGA family member 3	755945	1384932
ENSMUSG00000004360	9330159F19Rik	RIKEN cDNA 9330159F19 gene	881936	1733519
ENSMUSG00000038876	Rnf146	ring finger protein 146	1259908	2879672
ENSMUSG00000019880	Rspo3	R-spondin 3	1133918	2482858
ENSMUSG00000019880	Rspo3	R-spondin 3	1182951	3384681
ENSMUSG00000019880	Rspo3	R-spondin 3	839939	1615183
ENSMUSG00000019880	Rspo3	R-spondin 3	902347	3468566
ENSMUSG00000019880	Rspo3	R-spondin 3	1857863	5218423
ENSMUSG00000075266	Cenpw	centromere protein W	437439	87989
ENSMUSG00000075266	Cenpw	centromere protein W	755945	1384932
ENSMUSG00000075266	Cenpw	centromere protein W	755945	1384932
ENSMUSG00000019792	Trmt11	tRNA methyltransferase 11	205785	5650033
ENSMUSG00000019792	Trmt11	tRNA methyltransferase 11	881936	1733519
ENSMUSG00000019792	Trmt11	tRNA methyltransferase 11	717867	1408557
ENSMUSG00000039697	Ncoa7	nuclear receptor coactivator 7	797942	1498952
ENSMUSG00000019789	Hey2	hairy/enhancer-of-split related with YRPW motif 2	765919	1445611
ENSMUSG00000019789	Hey2	hairy/enhancer-of-split related with YRPW motif 2	1009436	2212959
ENSMUSG00000019789	Hey2	hairy/enhancer-of-split related with YRPW motif 2	881936	1733519
ENSMUSG00000000296	Tpd52l1	tumor protein D52-like 1	629954	1057384
ENSMUSG00000063760	Rnf217	ring finger protein 217	713536	1357377
ENSMUSG00000069670	Nkain2	Na+/K+ transporting ATPase interacting 2	671951	1164009
ENSMUSG00000069670	Nkain2	Na+/K+ transporting ATPase interacting 2	1154519	257723
ENSMUSG00000069670	Nkain2	Na+/K+ transporting ATPase interacting 2	789654	1624989
ENSMUSG00000069670	Nkain2	Na+/K+ transporting ATPase interacting 2	355526	4428584
ENSMUSG00000069670	Nkain2	Na+/K+ transporting ATPase interacting 2	502754	91181
ENSMUSG00000069670	Nkain2	Na+/K+ transporting ATPase interacting 2	742191	1362154
ENSMUSG00000069670	Nkain2	Na+/K+ transporting ATPase interacting 2	696698	1286279
ENSMUSG00000069670	Nkain2	Na+/K+ transporting ATPase interacting 2	1595884	3997383
ENSMUSG00000019787	Trdn	triadin	1484381	3663237
ENSMUSG00000019787	Trdn	triadin	797942	1498952
ENSMUSG00000019787	Trdn	triadin	54596	852629
ENSMUSG00000019787	Trdn	triadin	681974	1303444
ENSMUSG00000019787	Trdn	triadin	536027	83664
ENSMUSG00000090298	Sult3a2	sulfotransferase family 3A, member 2	824656	1589685
ENSMUSG00000049872	Fam26e	family with sequence similarity 26, member E	1652399	4541351
ENSMUSG00000071340	Trappc3l	trafficking protein particle complex 3 like	1652399	4541351
ENSMUSG00000039497	Dse	dermatan sulfate epimerase	503963	7549
ENSMUSG00000039497	Dse	dermatan sulfate epimerase	1343902	3151399
ENSMUSG00000019779	Frk	fyn-related kinase	502754	91181
ENSMUSG00000019779	Frk	fyn-related kinase	296248	930573
ENSMUSG00000019779	Frk	fyn-related kinase	681974	1303444
ENSMUSG00000019779	Frk	fyn-related kinase	928931	1966053
ENSMUSG00000019779	Frk	fyn-related kinase	755945	1384932
ENSMUSG00000044499	Hs3st5	heparan sulfate (glucosamine) 3-O-sulfotransferase 5	923933	1853863
ENSMUSG00000044499	Hs3st5	heparan sulfate (glucosamine) 3-O-sulfotransferase 5	1007927	210023
ENSMUSG00000044499	Hs3st5	heparan sulfate (glucosamine) 3-O-sulfotransferase 5	923933	1853863
ENSMUSG00000044499	Hs3st5	heparan sulfate (glucosamine) 3-O-sulfotransferase 5	839939	1615183
ENSMUSG00000044499	Hs3st5	heparan sulfate (glucosamine) 3-O-sulfotransferase 5	580582	976455
ENSMUSG00000069662	Marcks	myristoylated alanine rich protein kinase C substrate	755945	1384932
ENSMUSG00000069662	Marcks	myristoylated alanine rich protein kinase C substrate	283363	1430867
NA	4930591E09Rik	RIKEN cDNA 4930591E09 gene	96593	1976127
NA	4930591E09Rik	RIKEN cDNA 4930591E09 gene	151189	3710546
NA	4930591E09Rik	RIKEN cDNA 4930591E09 gene	713948	127324
ENSMUSG00000094311	Rfpl4b	ret finger protein-like 4B	671951	1164009
ENSMUSG00000094311	Rfpl4b	ret finger protein-like 4B	671951	1164009
ENSMUSG00000094311	Rfpl4b	ret finger protein-like 4B	54596	852629
ENSMUSG00000019846	Lama4	laminin, alpha 4	1469893	3568892
ENSMUSG00000019846	Lama4	laminin, alpha 4	1301905	3014848
ENSMUSG00000062074	Wisp3	WNT1 inducible signaling pathway protein 3	1237805	2904894
ENSMUSG00000062074	Wisp3	WNT1 inducible signaling pathway protein 3	980708	2909307
ENSMUSG00000019843	Fyn	Fyn proto-oncogene	713948	127324
ENSMUSG00000019841	Rev3l	REV3 like, DNA directed polymerase zeta catalytic subunit	75376	1515771
ENSMUSG00000071335	Mfsd4b3	major facilitator superfamily domain containing 4B3	452635	849856
ENSMUSG00000019838	Slc16a10	solute carrier family 16 (monocarboxylic acid transporters), member 10	1133918	2482858
ENSMUSG00000019838	Slc16a10	solute carrier family 16 (monocarboxylic acid transporters), member 10	5384	906281
ENSMUSG00000019838	Slc16a10	solute carrier family 16 (monocarboxylic acid transporters), member 10	2723822	9573887
ENSMUSG00000019837	Gtf3c6	general transcription factor IIIC, polypeptide 6, alpha	865889	170666
ENSMUSG00000075232	Amd1	S-adenosylmethionine decarboxylase 1	839939	1615183
ENSMUSG00000045555	Mettl24	methyltransferase like 24	881936	1733519
ENSMUSG00000045555	Mettl24	methyltransferase like 24	1091921	2353661
ENSMUSG00000045555	Mettl24	methyltransferase like 24	1615201	4550129
ENSMUSG00000045555	Mettl24	methyltransferase like 24	923933	1853863
ENSMUSG00000045555	Mettl24	methyltransferase like 24	923933	1853863
ENSMUSG00000038446	Cdc40	cell division cycle 40	1007927	210023
ENSMUSG00000019831	Wasf1	WAS protein family, member 1	881936	1733519
ENSMUSG00000019831	Wasf1	WAS protein family, member 1	755945	1384932
ENSMUSG00000078451	Ppil6	peptidylprolyl isomerase (cyclophilin)-like 6	1507521	413256
ENSMUSG00000019813	Cep57l1	centrosomal protein 57-like 1	681974	1303444
ENSMUSG00000038332	Sesn1	sestrin 1	1889863	5035391
ENSMUSG00000048756	Foxo3	forkhead box O3	739344	1676262
ENSMUSG00000038302	Lace1	lactation elevated 1	671951	1164009
ENSMUSG00000038302	Lace1	lactation elevated 1	1049924	2226098
ENSMUSG00000038248	Sobp	sine oculis-binding protein homolog (Drosophila)	923933	1853863
ENSMUSG00000038248	Sobp	sine oculis-binding protein homolog (Drosophila)	1385899	3289282
ENSMUSG00000038240	Pdss2	prenyl (solanesyl) diphosphate synthase, subunit 2	1317663	3171912
ENSMUSG00000075184	F830002L21Rik	RIKEN cDNA F830002L21 gene	64608	1200536
ENSMUSG00000075184	F830002L21Rik	RIKEN cDNA F830002L21 gene	3527744	11533351
ENSMUSG00000038160	Atg5	autophagy related 5	54596	852629
ENSMUSG00000038151	Prdm1	PR domain containing 1, with ZNF domain	854976	2361735
ENSMUSG00000038151	Prdm1	PR domain containing 1, with ZNF domain	671951	1164009
ENSMUSG00000019849	Prep	prolyl endopeptidase	975935	2550612
ENSMUSG00000019849	Prep	prolyl endopeptidase	797942	1498952
ENSMUSG00000019849	Prep	prolyl endopeptidase	1091921	2353661
ENSMUSG00000019849	Prep	prolyl endopeptidase	969121	2198309
ENSMUSG00000019849	Prep	prolyl endopeptidase	923933	1853863
ENSMUSG00000019848	Popdc3	popeye domain containing 3	923933	1853863
ENSMUSG00000019848	Popdc3	popeye domain containing 3	755945	1384932
ENSMUSG00000038822	Hace1	HECT domain and ankyrin repeat containing, E3 ubiquitin protein ligase 1	797942	1498952
NA	D030045P18Rik	RIKEN cDNA D030045P18 gene	1007927	210023
NA	D030045P18Rik	RIKEN cDNA D030045P18 gene	653805	1553071
NA	D030045P18Rik	RIKEN cDNA D030045P18 gene	718725	1323133
ENSMUSG00000095118	Snord14d	small nucleolar RNA, C/D box 14D	713948	127324
ENSMUSG00000095118	Snord14d	small nucleolar RNA, C/D box 14D	717867	1408557
ENSMUSG00000095118	Snord14d	small nucleolar RNA, C/D box 14D	5384	906281
ENSMUSG00000095118	Snord14d	small nucleolar RNA, C/D box 14D	881936	1733519
ENSMUSG00000095118	Snord14d	small nucleolar RNA, C/D box 14D	96593	1976127
ENSMUSG00000095118	Snord14d	small nucleolar RNA, C/D box 14D	797942	1498952
ENSMUSG00000095118	Snord14d	small nucleolar RNA, C/D box 14D	1259908	2879672
NA	C130030K03Rik	proteasome (prosome, macropain) subunit, alpha type 6 pseudogene	923933	1853863
NA	C130030K03Rik	proteasome (prosome, macropain) subunit, alpha type 6 pseudogene	1007927	210023
NA	C130030K03Rik	proteasome (prosome, macropain) subunit, alpha type 6 pseudogene	797942	1498952
NA	C130030K03Rik	proteasome (prosome, macropain) subunit, alpha type 6 pseudogene	797942	1498952
NA	C130030K03Rik	proteasome (prosome, macropain) subunit, alpha type 6 pseudogene	587957	953528
NA	C130030K03Rik	proteasome (prosome, macropain) subunit, alpha type 6 pseudogene	839939	1615183
NA	C130030K03Rik	proteasome (prosome, macropain) subunit, alpha type 6 pseudogene	825547	1736124
NA	C130030K03Rik	proteasome (prosome, macropain) subunit, alpha type 6 pseudogene	923933	1853863
NA	C130030K03Rik	proteasome (prosome, macropain) subunit, alpha type 6 pseudogene	481183	1036517
NA	C130030K03Rik	proteasome (prosome, macropain) subunit, alpha type 6 pseudogene	713948	127324
ENSMUSG00000056073	Grik2	glutamate receptor, ionotropic, kainate 2 (beta 2)	671951	1164009
ENSMUSG00000056073	Grik2	glutamate receptor, ionotropic, kainate 2 (beta 2)	671951	1164009
ENSMUSG00000056073	Grik2	glutamate receptor, ionotropic, kainate 2 (beta 2)	610187	1099951
ENSMUSG00000056073	Grik2	glutamate receptor, ionotropic, kainate 2 (beta 2)	193081	6004794
ENSMUSG00000056073	Grik2	glutamate receptor, ionotropic, kainate 2 (beta 2)	629954	1057384
ENSMUSG00000056073	Grik2	glutamate receptor, ionotropic, kainate 2 (beta 2)	788645	1575887
ENSMUSG00000056073	Grik2	glutamate receptor, ionotropic, kainate 2 (beta 2)	75376	1515771
ENSMUSG00000056073	Grik2	glutamate receptor, ionotropic, kainate 2 (beta 2)	923933	1853863
ENSMUSG00000056073	Grik2	glutamate receptor, ionotropic, kainate 2 (beta 2)	789654	1624989
ENSMUSG00000056073	Grik2	glutamate receptor, ionotropic, kainate 2 (beta 2)	839939	1615183
ENSMUSG00000038774	Ascc3	activating signal cointegrator 1 complex subunit 3	797942	1498952
ENSMUSG00000038774	Ascc3	activating signal cointegrator 1 complex subunit 3	897334	1963826
ENSMUSG00000019913	Sim1	single-minded homolog 1 (Drosophila)	797942	1498952
ENSMUSG00000019913	Sim1	single-minded homolog 1 (Drosophila)	923933	1853863
ENSMUSG00000019913	Sim1	single-minded homolog 1 (Drosophila)	923933	1853863
ENSMUSG00000019913	Sim1	single-minded homolog 1 (Drosophila)	897334	1963826
ENSMUSG00000019913	Sim1	single-minded homolog 1 (Drosophila)	689575	1359382
ENSMUSG00000089672	Lilr4b	leukocyte immunoglobulin-like receptor, subfamily B, member 4B	681974	1303444
ENSMUSG00000089672	Lilr4b	leukocyte immunoglobulin-like receptor, subfamily B, member 4B	755945	1384932
ENSMUSG00000089672	Lilr4b	leukocyte immunoglobulin-like receptor, subfamily B, member 4B	708929	1393088
ENSMUSG00000019909	Fam162b	family with sequence similarity 162, member B	1539736	4117466
ENSMUSG00000049641	Vgll2	vestigial like family member 2	827358	1594197
ENSMUSG00000019893	Ros1	Ros1 proto-oncogene	713948	127324
ENSMUSG00000019891	Dcbld1	discoidin, CUB and LCCL domain containing 1	671951	1164009
ENSMUSG00000038602	Slc35f1	solute carrier family 35, member F1	96593	1976127
ENSMUSG00000038602	Slc35f1	solute carrier family 35, member F1	1126636	2649674
ENSMUSG00000038602	Slc35f1	solute carrier family 35, member F1	755945	1384932
ENSMUSG00000038602	Slc35f1	solute carrier family 35, member F1	754391	1946061
ENSMUSG00000038602	Slc35f1	solute carrier family 35, member F1	717867	1408557
ENSMUSG00000038602	Slc35f1	solute carrier family 35, member F1	3009996	9502673
ENSMUSG00000038602	Slc35f1	solute carrier family 35, member F1	629954	1057384
NA	Gm20597	predicted gene, 20597	923933	1853863
ENSMUSG00000058298	Mcm9	minichromosome maintenance 9 homologous recombination repair factor	1217911	2745916
ENSMUSG00000019856	Fam184a	family with sequence similarity 184, member A	839939	1615183
ENSMUSG00000019856	Fam184a	family with sequence similarity 184, member A	975935	2550612
ENSMUSG00000003746	Man1a	mannosidase 1, alpha	755945	1384932
ENSMUSG00000097069	Gm16998	predicted gene, 16998	1471628	3995379
ENSMUSG00000097069	Gm16998	predicted gene, 16998	755945	1384932
ENSMUSG00000038122	Tbc1d32	TBC1 domain family, member 32	96593	1976127
ENSMUSG00000038122	Tbc1d32	TBC1 domain family, member 32	1175914	2613627
ENSMUSG00000038122	Tbc1d32	TBC1 domain family, member 32	797942	1498952
ENSMUSG00000050953	Gja1	gap junction protein, alpha 1	671951	1164009
ENSMUSG00000050953	Gja1	gap junction protein, alpha 1	881936	1733519
ENSMUSG00000050953	Gja1	gap junction protein, alpha 1	755945	1384932
ENSMUSG00000050953	Gja1	gap junction protein, alpha 1	839939	1615183
ENSMUSG00000050953	Gja1	gap junction protein, alpha 1	713948	127324
ENSMUSG00000050953	Gja1	gap junction protein, alpha 1	797942	1498952
ENSMUSG00000050953	Gja1	gap junction protein, alpha 1	713948	127324
ENSMUSG00000097370	4930467K11Rik	RIKEN cDNA 4930467K11 gene	443607	742907
ENSMUSG00000097370	4930467K11Rik	RIKEN cDNA 4930467K11 gene	797942	1498952
ENSMUSG00000097370	4930467K11Rik	RIKEN cDNA 4930467K11 gene	1721875	4436018
ENSMUSG00000019878	Hsf2	heat shock factor 2	79379	1492056
ENSMUSG00000019874	Fabp7	fatty acid binding protein 7, brain	729245	184557
ENSMUSG00000019920	Lims1	LIM and senescent cell antigen-like domains 1	839939	1615183
ENSMUSG00000019920	Lims1	LIM and senescent cell antigen-like domains 1	713948	127324
ENSMUSG00000019920	Lims1	LIM and senescent cell antigen-like domains 1	713948	127324
ENSMUSG00000019920	Lims1	LIM and senescent cell antigen-like domains 1	1259908	2879672
ENSMUSG00000003226	Ranbp2	RAN binding protein 2	2620215	8802747
ENSMUSG00000038010	Ccdc138	coiled-coil domain containing 138	755945	1384932
ENSMUSG00000037990	Sh3rf3	SH3 domain containing ring finger 3	1175914	2613627
ENSMUSG00000019917	2010-09-01	septin 10	713948	127324
ENSMUSG00000019916	P4ha1	procollagen-proline, 2-oxoglutarate 4-dioxygenase (proline 4-hydroxylase), alpha 1 polypeptide	561902	109049
ENSMUSG00000009647	Mcu	mitochondrial calcium uniporter	1031001	3136209
ENSMUSG00000009647	Mcu	mitochondrial calcium uniporter	797942	1498952
ENSMUSG00000020109	Dnajb12	DnaJ heat shock protein family (Hsp40) member B12	923933	1853863
ENSMUSG00000044475	Ascc1	activating signal cointegrator 1 complex subunit 1	1301905	3014848
ENSMUSG00000058297	Spock2	sparc/osteonectin, cwcv and kazal-like domains proteoglycan 2	880123	246888
ENSMUSG00000057337	Chst3	carbohydrate (chondroitin 6/keratan) sulfotransferase 3	923933	1853863
ENSMUSG00000004207	Psap	prosaposin	729401	1428437
ENSMUSG00000012819	Cdh23	cadherin 23 (otocadherin)	1133918	2482858
ENSMUSG00000020099	Unc5b	unc-5 netrin receptor B	1133918	2482858
ENSMUSG00000020097	Sgpl1	sphingosine phosphate lyase 1	1133918	2482858
ENSMUSG00000020090	Npffr1	neuropeptide FF receptor 1	1595884	3997383
ENSMUSG00000020086	H2afy2	H2A histone family, member Y2	825547	1736124
ENSMUSG00000020086	H2afy2	H2A histone family, member Y2	5384	906281
ENSMUSG00000058806	Col13a1	collagen, type XIII, alpha 1	1049924	2226098
ENSMUSG00000036955	Kif1bp	KIF1 binding protein	923933	1853863
ENSMUSG00000020076	Ddx50	DEAD (Asp-Glu-Ala-Asp) box polypeptide 50	755945	1384932
ENSMUSG00000047146	Tet1	tet methylcytosine dioxygenase 1	713948	127324
ENSMUSG00000020072	Pbld2	phenazine biosynthesis-like protein domain containing 2	1091921	2353661
ENSMUSG00000020064	Herc4	hect domain and RLD 4	923933	1853863
ENSMUSG00000060843	Ctnna3	catenin (cadherin associated protein), alpha 3	897334	1963826
ENSMUSG00000060843	Ctnna3	catenin (cadherin associated protein), alpha 3	1007927	210023
ENSMUSG00000060843	Ctnna3	catenin (cadherin associated protein), alpha 3	681974	1303444
ENSMUSG00000060843	Ctnna3	catenin (cadherin associated protein), alpha 3	1133918	2482858
ENSMUSG00000060843	Ctnna3	catenin (cadherin associated protein), alpha 3	629954	1057384
ENSMUSG00000060843	Ctnna3	catenin (cadherin associated protein), alpha 3	502507	813505
ENSMUSG00000060843	Ctnna3	catenin (cadherin associated protein), alpha 3	976418	2155842
ENSMUSG00000060843	Ctnna3	catenin (cadherin associated protein), alpha 3	1175914	2613627
ENSMUSG00000060843	Ctnna3	catenin (cadherin associated protein), alpha 3	1637881	4142506
ENSMUSG00000060843	Ctnna3	catenin (cadherin associated protein), alpha 3	671951	1164009
ENSMUSG00000060843	Ctnna3	catenin (cadherin associated protein), alpha 3	681974	1303444
ENSMUSG00000060843	Ctnna3	catenin (cadherin associated protein), alpha 3	96593	1976127
ENSMUSG00000060843	Ctnna3	catenin (cadherin associated protein), alpha 3	865889	170666
ENSMUSG00000060843	Ctnna3	catenin (cadherin associated protein), alpha 3	933227	2080252
ENSMUSG00000060843	Ctnna3	catenin (cadherin associated protein), alpha 3	839939	1615183
ENSMUSG00000100000	1700023F02Rik	RIKEN cDNA 1700023F02 gene	797942	1498952
ENSMUSG00000100000	1700023F02Rik	RIKEN cDNA 1700023F02 gene	671951	1164009
ENSMUSG00000100000	1700023F02Rik	RIKEN cDNA 1700023F02 gene	755945	1384932
ENSMUSG00000100000	1700023F02Rik	RIKEN cDNA 1700023F02 gene	587957	953528
NA	Gm31763	predicted gene, 31763	739344	1676262
NA	Gm31763	predicted gene, 31763	1679878	4288726
NA	Gm31763	predicted gene, 31763	1385899	3289282
ENSMUSG00000019873	Reep3	receptor accessory protein 3	503963	7549
ENSMUSG00000037876	Jmjd1c	jumonji domain containing 1C	671951	1164009
ENSMUSG00000037876	Jmjd1c	jumonji domain containing 1C	561902	109049
ENSMUSG00000037876	Jmjd1c	jumonji domain containing 1C	797942	1498952
ENSMUSG00000037868	Egr2	early growth response 2	1595884	3997383
ENSMUSG00000037868	Egr2	early growth response 2	1007927	210023
ENSMUSG00000057134	Ado	2-aminoethanethiol (cysteamine) dioxygenase	1328054	3457363
ENSMUSG00000057134	Ado	2-aminoethanethiol (cysteamine) dioxygenase	755945	1384932
ENSMUSG00000037855	Zfp365	zinc finger protein 365	1435734	3859243
ENSMUSG00000037846	Rtkn2	rhotekin 2	671951	1164009
ENSMUSG00000019947	Arid5b	AT rich interactive domain 5B (MRF1-like)	1040907	2439082
ENSMUSG00000019947	Arid5b	AT rich interactive domain 5B (MRF1-like)	1040907	2439082
ENSMUSG00000019947	Arid5b	AT rich interactive domain 5B (MRF1-like)	881936	1733519
ENSMUSG00000019945	1700040L02Rik	RIKEN cDNA 1700040L02 gene	825547	1736124
ENSMUSG00000019945	1700040L02Rik	RIKEN cDNA 1700040L02 gene	671951	1164009
ENSMUSG00000060044	Tmem26	transmembrane protein 26	610187	1099951
ENSMUSG00000060044	Tmem26	transmembrane protein 26	1049924	2226098
ENSMUSG00000060044	Tmem26	transmembrane protein 26	5384	906281
ENSMUSG00000019944	Rhobtb1	Rho-related BTB domain containing 1	96593	1976127
ENSMUSG00000019942	Cdk1	cyclin-dependent kinase 1	6005563	22812817
ENSMUSG00000019942	Cdk1	cyclin-dependent kinase 1	713948	127324
ENSMUSG00000069601	Ank3	ankyrin 3, epithelial	64608	1200536
ENSMUSG00000069601	Ank3	ankyrin 3, epithelial	1301905	3014848
ENSMUSG00000069601	Ank3	ankyrin 3, epithelial	1615201	4550129
NA	Mrln	myoregulin	797942	1498952
ENSMUSG00000043259	Fam13c	family with sequence similarity 13, member C	713948	127324
ENSMUSG00000043259	Fam13c	family with sequence similarity 13, member C	1112694	2685723
ENSMUSG00000043259	Fam13c	family with sequence similarity 13, member C	2102874	5894907
ENSMUSG00000043259	Fam13c	family with sequence similarity 13, member C	502754	91181
ENSMUSG00000043259	Fam13c	family with sequence similarity 13, member C	3266295	11797623
ENSMUSG00000043259	Fam13c	family with sequence similarity 13, member C	881936	1733519
ENSMUSG00000037747	Phyhipl	phytanoyl-CoA hydroxylase interacting protein-like	881936	1733519
ENSMUSG00000037747	D630013N20Rik	RIKEN cDNA D630013N20 gene	2351829	6758797
ENSMUSG00000043859	1700049L16Rik	hematological and neurological expressed 1-like pseudogene	798584	1545986
ENSMUSG00000043859	1700049L16Rik	hematological and neurological expressed 1-like pseudogene	96593	1976127
ENSMUSG00000019923	Zwint	ZW10 interactor	881936	1733519
ENSMUSG00000019923	Zwint	ZW10 interactor	797942	1498952
ENSMUSG00000019923	Zwint	ZW10 interactor	881936	1733519
ENSMUSG00000019923	Zwint	ZW10 interactor	755945	1384932
ENSMUSG00000019923	Zwint	ZW10 interactor	755945	1384932
NA	A330049N07Rik	RIKEN cDNA A330049N07 gene	1343902	3151399
NA	A330049N07Rik	RIKEN cDNA A330049N07 gene	865889	170666
ENSMUSG00000052613	Pcdh15	protocadherin 15	1437451	3582047
ENSMUSG00000052613	Pcdh15	protocadherin 15	1007927	210023
ENSMUSG00000052613	Pcdh15	protocadherin 15	755945	1384932
ENSMUSG00000052613	Pcdh15	protocadherin 15	1049924	2226098
ENSMUSG00000009070	Rsph14	radial spoke head homolog 14 (Chlamydomonas)	881936	1733519
ENSMUSG00000033416	Gucd1	guanylyl cyclase domain containing 1	1175914	2613627
ENSMUSG00000020196	Cabin1	calcineurin binding protein 1	587957	953528
ENSMUSG00000033255	Gm5134	predicted gene 5134	1133918	2482858
ENSMUSG00000001151	Pcnt	pericentrin (kendrin)	96593	1976127
ENSMUSG00000001155	Ftcd	formiminotransferase cyclodeaminase	2309832	6597983
ENSMUSG00000001120	Pcbp3	poly(rC) binding protein 3	797942	1498952
ENSMUSG00000001120	Pcbp3	poly(rC) binding protein 3	839939	1615183
ENSMUSG00000001120	Pcbp3	poly(rC) binding protein 3	1343902	3151399
ENSMUSG00000001435	Col18a1	collagen, type XVIII, alpha 1	193186	5187672
ENSMUSG00000020262	Adarb1	adenosine deaminase, RNA-specific, B1	1091921	2353661
ENSMUSG00000020262	Adarb1	adenosine deaminase, RNA-specific, B1	574294	1001818
ENSMUSG00000020262	Adarb1	adenosine deaminase, RNA-specific, B1	2183841	6120287
ENSMUSG00000020262	Adarb1	adenosine deaminase, RNA-specific, B1	755945	1384932
ENSMUSG00000032977	Fam207a	family with sequence similarity 207, member A	54596	852629
ENSMUSG00000000374	Trappc10	trafficking protein particle complex 10	1469893	3568892
ENSMUSG00000000374	Trappc10	trafficking protein particle complex 10	598938	1006666
ENSMUSG00000001211	Agpat3	1-acylglycerol-3-phosphate O-acyltransferase 3	839939	1615183
ENSMUSG00000046493	Olfr1352	olfactory receptor 1352	1259908	2879672
ENSMUSG00000060301	2610008E11Rik	RIKEN cDNA 2610008E11 gene	1259908	2879672
ENSMUSG00000091468	Vmn2r82	vomeronasal 2, receptor 82	881936	1733519
ENSMUSG00000035963	Odf3l2	outer dense fiber of sperm tails 3-like 2	755945	1384932
NA	Bc1	brain cytoplasmic RNA 1	1427896	3428459
ENSMUSG00000020329	Polrmt	polymerase (RNA) mitochondrial (DNA directed)	1427896	3428459
NA	Bc1	brain cytoplasmic RNA 1	427488	771265
ENSMUSG00000047417	Rexo1	REX1, RNA exonuclease 1	2099847	5805931
ENSMUSG00000003348	Mob3a	MOB kinase activator 3A	1007927	210023
ENSMUSG00000078435	AU041133	expressed sequence AU041133	681974	1303444
ENSMUSG00000062931	Zfp938	zinc finger protein 938	797942	1498952
ENSMUSG00000034591	Slc41a2	solute carrier family 41, member 2	825547	1736124
ENSMUSG00000087651	1500009L16Rik	RIKEN cDNA 1500009L16 gene	839939	1615183
ENSMUSG00000087651	1500009L16Rik	RIKEN cDNA 1500009L16 gene	302378	9428172
ENSMUSG00000087651	1500009L16Rik	RIKEN cDNA 1500009L16 gene	713948	127324
ENSMUSG00000087651	1500009L16Rik	RIKEN cDNA 1500009L16 gene	839939	1615183
ENSMUSG00000087651	1500009L16Rik	RIKEN cDNA 1500009L16 gene	387041	770378
ENSMUSG00000034453	Polr3b	polymerase (RNA) III (DNA directed) polypeptide B	857639	2101693
ENSMUSG00000020037	Rfx4	regulatory factor X, 4 (influences HLA class II expression)	713948	127324
ENSMUSG00000050035	Fhl4	four and a half LIM domains 4	839939	1615183
ENSMUSG00000050035	Fhl4	four and a half LIM domains 4	1049924	2226098
ENSMUSG00000020038	Cry1	cryptochrome 1 (photolyase-like)	755945	1384932
ENSMUSG00000020038	Cry1	cryptochrome 1 (photolyase-like)	918371	1895824
ENSMUSG00000020042	Btbd11	BTB (POZ) domain containing 11	881936	1733519
ENSMUSG00000059602	Syn3	synapsin III	1007927	210023
NA	1810014B01Rik	RIKEN cDNA 1810014B01 gene	502507	813505
ENSMUSG00000035459	Stab2	stabilin 2	629954	1057384
ENSMUSG00000047129	1700113H08Rik	RIKEN cDNA 1700113H08 gene	671951	1164009
ENSMUSG00000047129	1700113H08Rik	RIKEN cDNA 1700113H08 gene	839939	1615183
ENSMUSG00000020052	Ascl1	achaete-scute family bHLH transcription factor 1	755945	1384932
ENSMUSG00000020051	Pah	phenylalanine hydroxylase	969121	2198309
ENSMUSG00000020053	Igf1	insulin-like growth factor 1	1679878	4288726
ENSMUSG00000020053	Igf1	insulin-like growth factor 1	923933	1853863
ENSMUSG00000020059	Sycp3	synaptonemal complex protein 3	678031	1827466
ENSMUSG00000020061	Mybpc1	myosin binding protein C, slow-type	1049924	2226098
ENSMUSG00000020061	Mybpc1	myosin binding protein C, slow-type	1049924	2226098
ENSMUSG00000074802	Gas2l3	growth arrest-specific 2 like 3	1721875	4436018
ENSMUSG00000047638	Nr1h4	nuclear receptor subfamily 1, group H, member 4	629954	1057384
ENSMUSG00000019951	Uhrf1bp1l	UHRF1 (ICBP90) binding protein 1-like	713948	127324
ENSMUSG00000058589	Anks1b	ankyrin repeat and sterile alpha motif domain containing 1B	1195752	2708155
ENSMUSG00000058589	Anks1b	ankyrin repeat and sterile alpha motif domain containing 1B	2015854	5495013
ENSMUSG00000058589	Anks1b	ankyrin repeat and sterile alpha motif domain containing 1B	671951	1164009
ENSMUSG00000058589	Anks1b	ankyrin repeat and sterile alpha motif domain containing 1B	713948	127324
ENSMUSG00000058589	Anks1b	ankyrin repeat and sterile alpha motif domain containing 1B	1007927	210023
ENSMUSG00000058589	Anks1b	ankyrin repeat and sterile alpha motif domain containing 1B	923933	1853863
ENSMUSG00000058589	Anks1b	ankyrin repeat and sterile alpha motif domain containing 1B	839939	1615183
ENSMUSG00000058589	Anks1b	ankyrin repeat and sterile alpha motif domain containing 1B	1040907	2439082
ENSMUSG00000058589	Anks1b	ankyrin repeat and sterile alpha motif domain containing 1B	1301905	3014848
ENSMUSG00000058589	Anks1b	ankyrin repeat and sterile alpha motif domain containing 1B	1175914	2613627
ENSMUSG00000058589	Anks1b	ankyrin repeat and sterile alpha motif domain containing 1B	923933	1853863
ENSMUSG00000019979	Apaf1	apoptotic peptidase activating factor 1	519079	809283
ENSMUSG00000019961	Tmpo	thymopoietin	779537	2047966
ENSMUSG00000019961	Tmpo	thymopoietin	755945	1384932
ENSMUSG00000019961	Tmpo	thymopoietin	524927	1200747
ENSMUSG00000019961	Tmpo	thymopoietin	1175914	2613627
ENSMUSG00000098040	Gm20757	predicted gene, 20757	502927	1013828
ENSMUSG00000098040	Gm20757	predicted gene, 20757	797942	1498952
ENSMUSG00000019988	Nedd1	neural precursor cell expressed, developmentally down-regulated gene 1	1259908	2879672
ENSMUSG00000020015	Cdk17	cyclin-dependent kinase 17	96593	1976127
ENSMUSG00000008398	Elk3	ELK3, member of ETS oncogene family	1343902	3151399
ENSMUSG00000036099	Vezt	vezatin, adherens junctions transmembrane protein	2225838	6278713
ENSMUSG00000074785	Plxnc1	plexin C1	1049924	2226098
ENSMUSG00000074785	Plxnc1	plexin C1	2183841	6120287
ENSMUSG00000074785	Plxnc1	plexin C1	82749	1789186
NA	Gm29684	predicted gene, 29684	587957	953528
NA	Gm29684	predicted gene, 29684	948355	1946544
ENSMUSG00000045867	Cradd	CASP2 and RIPK1 domain containing adaptor with death domain	1679878	4288726
ENSMUSG00000045867	Cradd	CASP2 and RIPK1 domain containing adaptor with death domain	96593	1976127
ENSMUSG00000020029	Nudt4	nudix (nucleoside diphosphate linked moiety X)-type motif 4	1007927	210023
ENSMUSG00000036499	Eea1	early endosome antigen 1	713948	127324
ENSMUSG00000036499	Eea1	early endosome antigen 1	854976	2361735
ENSMUSG00000036478	Btg1	B cell translocation gene 1, anti-proliferative	2399337	7019074
NA	4930556N09Rik	RIKEN cDNA 4930556N09 gene	923933	1853863
NA	4930556N09Rik	RIKEN cDNA 4930556N09 gene	598938	1006666
NA	4930556N09Rik	RIKEN cDNA 4930556N09 gene	587957	953528
NA	4930556N09Rik	RIKEN cDNA 4930556N09 gene	85152	1731535
ENSMUSG00000105557	Mir3966	microRNA 3966	1847866	4884063
ENSMUSG00000019929	Dcn	decorin	969121	2198309
NA	Gm10754	predicted gene 10754	700958	1251823
NA	Gm10754	predicted gene 10754	755945	1384932
NA	Gm10754	predicted gene 10754	5384	906281
NA	Gm10754	predicted gene 10754	755945	1384932
NA	Gm10754	predicted gene 10754	1217911	2745916
NA	Gm10754	predicted gene 10754	629954	1057384
NA	Gm8633	predicted gene 8633	1007927	210023
NA	Gm8633	predicted gene 8633	54596	852629
NA	Gm8633	predicted gene 8633	629954	1057384
NA	Gm8633	predicted gene 8633	1478689	4665515
NA	Gm8633	predicted gene 8633	713536	1357377
NA	Gm8633	predicted gene 8633	2939786	9085336
ENSMUSG00000019943	Atp2b1	ATPase, Ca++ transporting, plasma membrane 1	798584	1545986
ENSMUSG00000019960	Dusp6	dual specificity phosphatase 6	797942	1498952
ENSMUSG00000019960	Dusp6	dual specificity phosphatase 6	1112694	2685723
ENSMUSG00000019960	Dusp6	dual specificity phosphatase 6	1343902	3151399
ENSMUSG00000019960	Dusp6	dual specificity phosphatase 6	1238575	2969782
ENSMUSG00000019960	Dusp6	dual specificity phosphatase 6	151189	3710546
NA	Gm20110	predicted gene, 20110	1487294	6032422
NA	Gm20110	predicted gene, 20110	948355	1946544
NA	Gm20110	predicted gene, 20110	755945	1384932
ENSMUSG00000046934	Csl	citrate synthase like	610187	1099951
ENSMUSG00000019966	Kitl	kit ligand	671951	1164009
ENSMUSG00000019966	Kitl	kit ligand	713948	127324
ENSMUSG00000056912	1700017N19Rik	RIKEN cDNA 1700017N19 gene	928931	1966053
ENSMUSG00000056912	1700017N19Rik	RIKEN cDNA 1700017N19 gene	881936	1733519
ENSMUSG00000056912	1700017N19Rik	RIKEN cDNA 1700017N19 gene	755945	1384932
ENSMUSG00000056912	1700017N19Rik	RIKEN cDNA 1700017N19 gene	839939	1615183
ENSMUSG00000019888	Mgat4c	MGAT4 family, member C	1553887	3853386
ENSMUSG00000019888	Mgat4c	MGAT4 family, member C	729401	1428437
ENSMUSG00000019888	Mgat4c	MGAT4 family, member C	650623	1374754
ENSMUSG00000019888	Mgat4c	MGAT4 family, member C	96593	1976127
ENSMUSG00000019888	Mgat4c	MGAT4 family, member C	1091921	2353661
ENSMUSG00000019888	Mgat4c	MGAT4 family, member C	1721875	4436018
ENSMUSG00000019888	Mgat4c	MGAT4 family, member C	755945	1384932
ENSMUSG00000019888	Mgat4c	MGAT4 family, member C	587957	953528
ENSMUSG00000019888	Mgat4c	MGAT4 family, member C	739344	1676262
ENSMUSG00000019888	Mgat4c	MGAT4 family, member C	671951	1164009
ENSMUSG00000019888	Mgat4c	MGAT4 family, member C	713948	127324
ENSMUSG00000019888	Mgat4c	MGAT4 family, member C	29995	1194956
ENSMUSG00000044921	Rassf9	Ras association (RalGDS/AF-6) domain family (N-terminal) member 9	1007927	210023
ENSMUSG00000044921	Rassf9	Ras association (RalGDS/AF-6) domain family (N-terminal) member 9	681974	1303444
ENSMUSG00000044921	Rassf9	Ras association (RalGDS/AF-6) domain family (N-terminal) member 9	79108	1533358
ENSMUSG00000036602	Alx1	ALX homeobox 1	75376	1515771
ENSMUSG00000036602	Alx1	ALX homeobox 1	610187	1099951
ENSMUSG00000036602	Alx1	ALX homeobox 1	828066	1993008
ENSMUSG00000036602	Alx1	ALX homeobox 1	54596	852629
ENSMUSG00000036602	Alx1	ALX homeobox 1	881936	1733519
ENSMUSG00000019892	Lrriq1	leucine-rich repeats and IQ motif containing 1	629954	1057384
ENSMUSG00000019892	Lrriq1	leucine-rich repeats and IQ motif containing 1	713948	127324
ENSMUSG00000090854	Gm4340	predicted gene 4340	881936	1733519
ENSMUSG00000099264	Mir6411	microRNA 6411	678796	1215138
ENSMUSG00000099264	Mir6411	microRNA 6411	1031001	3136209
ENSMUSG00000099264	Mir6411	microRNA 6411	881936	1733519
ENSMUSG00000099264	Mir6411	microRNA 6411	755945	1384932
ENSMUSG00000099264	Mir6411	microRNA 6411	797942	1498952
ENSMUSG00000036019	Tmtc2	transmembrane and tetratricopeptide repeat containing 2	755945	1384932
ENSMUSG00000036019	Tmtc2	transmembrane and tetratricopeptide repeat containing 2	629954	1057384
ENSMUSG00000036019	Tmtc2	transmembrane and tetratricopeptide repeat containing 2	881936	1733519
ENSMUSG00000085282	Gm15663	predicted gene 15663	1007927	210023
ENSMUSG00000085282	Gm15663	predicted gene 15663	96593	1976127
ENSMUSG00000019897	Ccdc59	coiled-coil domain containing 59	975935	2550612
ENSMUSG00000053825	Ppfia2	protein tyrosine phosphatase, receptor type, f polypeptide (PTPRF), interacting protein (liprin), alpha 2	825547	1736124
ENSMUSG00000053825	Ppfia2	protein tyrosine phosphatase, receptor type, f polypeptide (PTPRF), interacting protein (liprin), alpha 2	1595884	3997383
NA	4930532I03Rik	RIKEN cDNA 4930532I03 gene	1595884	3997383
ENSMUSG00000053825	Ppfia2	protein tyrosine phosphatase, receptor type, f polypeptide (PTPRF), interacting protein (liprin), alpha 2	839939	1615183
NA	4930532I03Rik	RIKEN cDNA 4930532I03 gene	839939	1615183
ENSMUSG00000053825	Ppfia2	protein tyrosine phosphatase, receptor type, f polypeptide (PTPRF), interacting protein (liprin), alpha 2	1847866	4884063
ENSMUSG00000035948	Acss3	acyl-CoA synthetase short-chain family member 3	768918	1780236
ENSMUSG00000019906	Lin7a	lin-7 homolog A (C. elegans)	680197	147345
ENSMUSG00000035916	Ptprq	protein tyrosine phosphatase, receptor type, Q	1805869	473371
ENSMUSG00000035916	Ptprq	protein tyrosine phosphatase, receptor type, Q	541877	878499
ENSMUSG00000035916	Ptprq	protein tyrosine phosphatase, receptor type, Q	923933	1853863
NA	Gm29685	predicted gene, 29685	1154519	257723
ENSMUSG00000019907	Ppp1r12a	protein phosphatase 1, regulatory (inhibitor) subunit 12A	1217911	2745916
ENSMUSG00000019907	Ppp1r12a	protein phosphatase 1, regulatory (inhibitor) subunit 12A	1091921	2353661
ENSMUSG00000019907	Ppp1r12a	protein phosphatase 1, regulatory (inhibitor) subunit 12A	861441	1849094
ENSMUSG00000035864	Syt1	synaptotagmin I	839939	1615183
ENSMUSG00000035864	Syt1	synaptotagmin I	713948	127324
ENSMUSG00000035864	Syt1	synaptotagmin I	3695731	1225208
ENSMUSG00000035864	Syt1	synaptotagmin I	881936	1733519
ENSMUSG00000035864	Syt1	synaptotagmin I	681974	1303444
ENSMUSG00000035864	Syt1	synaptotagmin I	629954	1057384
ENSMUSG00000035864	Syt1	synaptotagmin I	881936	1733519
ENSMUSG00000035864	Syt1	synaptotagmin I	47318	826067
ENSMUSG00000035864	Syt1	synaptotagmin I	755945	1384932
ENSMUSG00000035864	Syt1	synaptotagmin I	1217911	2745916
ENSMUSG00000020181	Nav3	neuron navigator 3	809263	2418931
ENSMUSG00000020181	Nav3	neuron navigator 3	797942	1498952
ENSMUSG00000020181	Nav3	neuron navigator 3	825547	1736124
ENSMUSG00000020181	Nav3	neuron navigator 3	923933	1853863
ENSMUSG00000020181	Nav3	neuron navigator 3	839939	1615183
ENSMUSG00000020181	Nav3	neuron navigator 3	923933	1853863
NA	9230102K24Rik	RIKEN cDNA 9230102K24 gene	861441	1849094
NA	9230102K24Rik	RIKEN cDNA 9230102K24 gene	1049924	2226098
NA	9230102K24Rik	RIKEN cDNA 9230102K24 gene	1133918	2482858
NA	9230102K24Rik	RIKEN cDNA 9230102K24 gene	916787	2323408
ENSMUSG00000101801	1700020G17Rik	RIKEN cDNA 1700020G17 gene	881936	1733519
ENSMUSG00000020189	Osbpl8	oxysterol binding protein-like 8	1256267	3195171
ENSMUSG00000035759	Bbs10	Bardet-Biedl syndrome 10 (human)	151189	3710546
ENSMUSG00000058799	Nap1l1	nucleosome assembly protein 1-like 1	1259908	2879672
ENSMUSG00000035694	Caps2	calcyphosphine 2	881936	1733519
ENSMUSG00000035681	Kcnc2	potassium voltage gated channel, Shaw-related subfamily, member 2	839939	1615183
ENSMUSG00000035681	Kcnc2	potassium voltage gated channel, Shaw-related subfamily, member 2	650623	1374754
ENSMUSG00000100314	1700010J16Rik	RIKEN cDNA 1700010J16 gene	60259	1087004
ENSMUSG00000074748	Atxn7l3b	ataxin 7-like 3B	671951	1164009
ENSMUSG00000074748	Atxn7l3b	ataxin 7-like 3B	681974	1303444
ENSMUSG00000074748	Atxn7l3b	ataxin 7-like 3B	629954	1057384
ENSMUSG00000050663	Trhde	TRH-degrading enzyme	574294	1001818
ENSMUSG00000050663	Trhde	TRH-degrading enzyme	713948	127324
ENSMUSG00000050663	Trhde	TRH-degrading enzyme	671951	1164009
ENSMUSG00000050663	Trhde	TRH-degrading enzyme	797942	1498952
ENSMUSG00000050663	Trhde	TRH-degrading enzyme	629954	1057384
ENSMUSG00000050663	Trhde	TRH-degrading enzyme	881936	1733519
ENSMUSG00000050663	Trhde	TRH-degrading enzyme	744376	1499459
ENSMUSG00000006764	Tph2	tryptophan hydroxylase 2	797942	1498952
ENSMUSG00000006764	Tph2	tryptophan hydroxylase 2	768918	1780236
ENSMUSG00000020140	Lgr5	leucine rich repeat containing G protein coupled receptor 5	713948	127324
ENSMUSG00000020140	Lgr5	leucine rich repeat containing G protein coupled receptor 5	680197	147345
ENSMUSG00000034127	Tspan8	tetraspanin 8	881936	1733519
ENSMUSG00000034127	Tspan8	tetraspanin 8	875281	1873295
ENSMUSG00000020151	Ptprr	protein tyrosine phosphatase, receptor type, R	671951	1164009
ENSMUSG00000020166	Cnot2	CCR4-NOT transcription complex, subunit 2	839939	1615183
ENSMUSG00000020169	Best3	bestrophin 3	1005014	2317937
ENSMUSG00000020177	9530003J23Rik	RIKEN cDNA 9530003J23 gene	797942	1498952
ENSMUSG00000074695	Il22	interleukin 22	629954	1057384
ENSMUSG00000055170	Ifng	interferon gamma	587957	953528
NA	Tmevpg1	Theiler's murine encephalomyelitis virus persistence candidate gene 1	1091921	2353661
NA	Tmevpg1	Theiler's murine encephalomyelitis virus persistence candidate gene 1	2141844	5962688
ENSMUSG00000028630	Dyrk2	dual-specificity tyrosine-(Y)-phosphorylation regulated kinase 2	916787	2323408
ENSMUSG00000028630	Dyrk2	dual-specificity tyrosine-(Y)-phosphorylation regulated kinase 2	1427896	3428459
ENSMUSG00000028630	Dyrk2	dual-specificity tyrosine-(Y)-phosphorylation regulated kinase 2	657993	11805
NA	4930477N07Rik	RIKEN cDNA 4930477N07 gene	923933	1853863
NA	4930477N07Rik	RIKEN cDNA 4930477N07 gene	839939	1615183
ENSMUSG00000034813	Grip1	glutamate receptor interacting protein 1	2603811	7739362
ENSMUSG00000034813	Grip1	glutamate receptor interacting protein 1	1049924	2226098
ENSMUSG00000034813	Grip1	glutamate receptor interacting protein 1	1217911	2745916
ENSMUSG00000034813	Grip1	glutamate receptor interacting protein 1	629954	1057384
ENSMUSG00000056758	Hmga2	high mobility group AT-hook 2	96593	1976127
ENSMUSG00000056758	Hmga2	high mobility group AT-hook 2	1007927	210023
ENSMUSG00000056758	Hmga2	high mobility group AT-hook 2	1091921	2353661
ENSMUSG00000051236	Msrb3	methionine sulfoxide reductase B3	96593	1976127
ENSMUSG00000051236	Msrb3	methionine sulfoxide reductase B3	1133918	2482858
ENSMUSG00000052302	Tbc1d30	TBC1 domain family, member 30	1553887	3853386
ENSMUSG00000052302	Tbc1d30	TBC1 domain family, member 30	1805869	473371
ENSMUSG00000053684	BC048403	cDNA sequence BC048403	1007927	210023
ENSMUSG00000020121	Srgap1	SLIT-ROBO Rho GTPase activating protein 1	797942	1498952
ENSMUSG00000020123	Avpr1a	arginine vasopressin receptor 1A	1184481	2937861
ENSMUSG00000034613	Ppm1h	protein phosphatase 1H (PP2C domain containing)	1721875	4436018
ENSMUSG00000020124	Usp15	ubiquitin specific peptidase 15	755945	1384932
ENSMUSG00000044071	Fam19a2	family with sequence similarity 19, member A2	1038159	2262244
ENSMUSG00000044071	Fam19a2	family with sequence similarity 19, member A2	1543414	4270761
ENSMUSG00000044071	Fam19a2	family with sequence similarity 19, member A2	680197	147345
ENSMUSG00000044071	Fam19a2	family with sequence similarity 19, member A2	789654	1624989
ENSMUSG00000044071	Fam19a2	family with sequence similarity 19, member A2	54596	852629
ENSMUSG00000044071	Fam19a2	family with sequence similarity 19, member A2	755945	1384932
ENSMUSG00000044071	Fam19a2	family with sequence similarity 19, member A2	923933	1853863
ENSMUSG00000044071	Fam19a2	family with sequence similarity 19, member A2	1217911	2745916
ENSMUSG00000044071	Fam19a2	family with sequence similarity 19, member A2	629954	1057384
NA	4930503E24Rik	eukaryotic translation initiation factor 3, subunit I pseudogene	839939	1615183
NA	4930503E24Rik	eukaryotic translation initiation factor 3, subunit I pseudogene	1005014	2317937
NA	4930503E24Rik	eukaryotic translation initiation factor 3, subunit I pseudogene	619991	1116594
NA	4930503E24Rik	eukaryotic translation initiation factor 3, subunit I pseudogene	2267835	643795
NA	4930503E24Rik	eukaryotic translation initiation factor 3, subunit I pseudogene	151189	3710546
NA	4930503E24Rik	eukaryotic translation initiation factor 3, subunit I pseudogene	739344	1676262
ENSMUSG00000020102	Slc16a7	solute carrier family 16 (monocarboxylic acid transporters), member 7	839939	1615183
ENSMUSG00000020102	Slc16a7	solute carrier family 16 (monocarboxylic acid transporters), member 7	433877	1967702
ENSMUSG00000020102	Slc16a7	solute carrier family 16 (monocarboxylic acid transporters), member 7	839939	1615183
ENSMUSG00000020102	Slc16a7	solute carrier family 16 (monocarboxylic acid transporters), member 7	54596	852629
ENSMUSG00000020102	Slc16a7	solute carrier family 16 (monocarboxylic acid transporters), member 7	1133918	2482858
ENSMUSG00000020102	Slc16a7	solute carrier family 16 (monocarboxylic acid transporters), member 7	1175914	2613627
ENSMUSG00000020102	Slc16a7	solute carrier family 16 (monocarboxylic acid transporters), member 7	1217911	2745916
ENSMUSG00000020102	Slc16a7	solute carrier family 16 (monocarboxylic acid transporters), member 7	709771	1573977
ENSMUSG00000020105	Lrig3	leucine-rich repeats and immunoglobulin-like domains 3	54596	852629
ENSMUSG00000020105	Lrig3	leucine-rich repeats and immunoglobulin-like domains 3	887213	2211843
ENSMUSG00000020105	Lrig3	leucine-rich repeats and immunoglobulin-like domains 3	1049924	2226098
ENSMUSG00000098756	Mir378d	microRNA 378d	64608	1200536
ENSMUSG00000098756	Mir378d	microRNA 378d	758655	1433455
ENSMUSG00000078429	Ctdsp2	CTD (carboxy-terminal domain, RNA polymerase II, polypeptide A) small phosphatase 2	839939	1615183
ENSMUSG00000025432	Avil	advillin	797942	1498952
ENSMUSG00000040502	March9	membrane-associated ring finger (C3HC4) 9	1007927	210023
ENSMUSG00000025422	Agap2	ArfGAP with GTPase domain, ankyrin repeat and PH domain 2	75376	1515771
ENSMUSG00000040195	Nemp1	nuclear envelope integral membrane protein 1	755945	1384932
ENSMUSG00000040127	Sdr9c7	4short chain dehydrogenase/reductase family 9C, member 7	671951	1164009
ENSMUSG00000005683	Cs	citrate synthase	1091921	2353661
ENSMUSG00000025369	Smarcc2	SWI/SNF related, matrix associated, actin dependent regulator of chromatin, subfamily c, member 2	621049	127797
ENSMUSG00000090841	Myl6	myosin, light polypeptide 6, alkali, smooth muscle and non-muscle	151189	3710546
ENSMUSG00000018166	Erbb3	erb-b2 receptor tyrosine kinase 3	96593	1976127
ENSMUSG00000047090	Tmem198b	transmembrane protein 198b	680197	147345
ENSMUSG00000078427	Sarnp	SAP domain containing ribonucleoprotein	797942	1498952
ENSMUSG00000096220	Olfr775	olfactory receptor 775	657993	11805
ENSMUSG00000094496	Olfr792	olfactory receptor 792	755945	1384932
ENSMUSG00000050478	Olfr807	olfactory receptor 807	610187	1099951
ENSMUSG00000059862	Olfr826	olfactory receptor 826	427488	771265
ENSMUSG00000002129	Sf3a1	splicing factor 3a, subunit 1	587957	953528
ENSMUSG00000020419	Hormad2	HORMA domain containing 2	525763	852019
ENSMUSG00000020419	Hormad2	HORMA domain containing 2	629954	1057384
ENSMUSG00000034354	Mtmr3	myotubularin related protein 3	610187	1099951
ENSMUSG00000009076	Zmat5	zinc finger, matrin type 5	5384	906281
ENSMUSG00000009073	Nf2	neurofibromatosis 2	797942	1498952
ENSMUSG00000009073	Nf2	neurofibromatosis 2	96593	1976127
ENSMUSG00000009090	Ap1b1	adaptor protein complex AP-1, beta 1 subunit	1259908	2879672
ENSMUSG00000009090	Ap1b1	adaptor protein complex AP-1, beta 1 subunit	839939	1615183
ENSMUSG00000020484	Xbp1	X-box binding protein 1	492021	1784419
ENSMUSG00000057897	Camk2b	calcium/calmodulin-dependent protein kinase II, beta	1385899	3289282
ENSMUSG00000053838	Nudcd3	NudC domain containing 3	2981783	9256451
ENSMUSG00000094483	Purb	purine rich element binding protein B	798492	1885837
ENSMUSG00000000381	Wap	whey acidic protein	1508262	4798631
ENSMUSG00000020431	Adcy1	adenylate cyclase 1	54596	852629
ENSMUSG00000020427	Igfbp3	insulin-like growth factor binding protein 3	2855792	8744964
ENSMUSG00000020427	Igfbp3	insulin-like growth factor binding protein 3	1637881	4142506
ENSMUSG00000020427	Igfbp3	insulin-like growth factor binding protein 3	717867	1408557
ENSMUSG00000020427	Igfbp3	insulin-like growth factor binding protein 3	1637881	4142506
ENSMUSG00000020427	Igfbp3	insulin-like growth factor binding protein 3	755945	1384932
ENSMUSG00000020427	Igfbp3	insulin-like growth factor binding protein 3	897334	1963826
ENSMUSG00000020422	Tns3	tensin 3	1207025	3962009
ENSMUSG00000020407	Upp1	uridine phosphorylase 1	1595884	3997383
ENSMUSG00000004668	Abca13	ATP-binding cassette, sub-family A (ABC1), member 13	839939	1615183
ENSMUSG00000004668	Abca13	ATP-binding cassette, sub-family A (ABC1), member 13	755945	1384932
ENSMUSG00000004668	Abca13	ATP-binding cassette, sub-family A (ABC1), member 13	671951	1164009
ENSMUSG00000004668	Abca13	ATP-binding cassette, sub-family A (ABC1), member 13	713948	127324
ENSMUSG00000050830	Vwc2	von Willebrand factor C domain containing 2	839939	1615183
ENSMUSG00000050830	Vwc2	von Willebrand factor C domain containing 2	671951	1164009
ENSMUSG00000050830	Vwc2	von Willebrand factor C domain containing 2	946361	2436345
ENSMUSG00000062511	4930512M02Rik	RIKEN cDNA 4930512M02 gene	881936	1733519
ENSMUSG00000020173	Cobl	cordon-bleu WH2 repeat	865889	170666
ENSMUSG00000020173	Cobl	cordon-bleu WH2 repeat	587957	953528
ENSMUSG00000020173	Cobl	cordon-bleu WH2 repeat	713948	127324
ENSMUSG00000020173	Cobl	cordon-bleu WH2 repeat	1007927	210023
ENSMUSG00000020173	Cobl	cordon-bleu WH2 repeat	650623	1374754
ENSMUSG00000085452	4930554G24Rik	RIKEN cDNA 4930554G24 gene	47803	803352
ENSMUSG00000085452	4930554G24Rik	RIKEN cDNA 4930554G24 gene	923933	1853863
ENSMUSG00000085452	4930554G24Rik	RIKEN cDNA 4930554G24 gene	1133918	2482858
ENSMUSG00000085452	4930554G24Rik	RIKEN cDNA 4930554G24 gene	881936	1733519
ENSMUSG00000085452	4930554G24Rik	RIKEN cDNA 4930554G24 gene	671951	1164009
ENSMUSG00000085452	4930554G24Rik	RIKEN cDNA 4930554G24 gene	923933	1853863
ENSMUSG00000085561	1700046C09Rik	RIKEN cDNA 1700046C09 gene	755945	1384932
ENSMUSG00000085561	1700046C09Rik	RIKEN cDNA 1700046C09 gene	881936	1733519
ENSMUSG00000084135	Pom121l12	POM121 membrane glycoprotein-like 12	825547	1736124
ENSMUSG00000048834	Vstm2a	V-set and transmembrane domain containing 2A	96593	1976127
ENSMUSG00000048834	Vstm2a	V-set and transmembrane domain containing 2A	839939	1615183
ENSMUSG00000048834	Vstm2a	V-set and transmembrane domain containing 2A	839939	1615183
ENSMUSG00000048834	Vstm2a	V-set and transmembrane domain containing 2A	839939	1615183
ENSMUSG00000048834	Vstm2a	V-set and transmembrane domain containing 2A	466614	723671
ENSMUSG00000048834	Vstm2a	V-set and transmembrane domain containing 2A	797942	1498952
ENSMUSG00000078974	Sec61g	SEC61, gamma subunit	878442	1777264
ENSMUSG00000020122	Egfr	epidermal growth factor receptor	628756	1055431
ENSMUSG00000020120	Plek	pleckstrin	930926	2130342
ENSMUSG00000020120	Plek	pleckstrin	2042323	6209657
ENSMUSG00000044629	Cnrip1	cannabinoid receptor interacting protein 1	1007927	210023
ENSMUSG00000044629	Cnrip1	cannabinoid receptor interacting protein 1	2261281	7219159
ENSMUSG00000000581	C1d	C1D nuclear receptor co-repressor	713948	127324
ENSMUSG00000000581	C1d	C1D nuclear receptor co-repressor	227718	8516692
ENSMUSG00000000581	C1d	C1D nuclear receptor co-repressor	812815	1617113
ENSMUSG00000000581	C1d	C1D nuclear receptor co-repressor	865889	170666
ENSMUSG00000000581	C1d	C1D nuclear receptor co-repressor	1896568	5367507
ENSMUSG00000000581	C1d	C1D nuclear receptor co-repressor	797942	1498952
ENSMUSG00000016984	Etaa1	Ewing tumor-associated antigen 1	524927	1200747
ENSMUSG00000016984	Etaa1	Ewing tumor-associated antigen 1	839939	1615183
ENSMUSG00000085453	Gm12018	predicted gene 12018	1007927	210023
ENSMUSG00000085453	Gm12018	predicted gene 12018	797942	1498952
ENSMUSG00000085453	Gm12018	predicted gene 12018	1076801	2561693
ENSMUSG00000085453	Gm12018	predicted gene 12018	865889	170666
ENSMUSG00000020160	Meis1	Meis homeobox 1	789654	1624989
ENSMUSG00000020160	Meis1	Meis homeobox 1	729401	1428437
ENSMUSG00000020160	Meis1	Meis homeobox 1	650623	1374754
ENSMUSG00000020160	Meis1	Meis homeobox 1	671951	1164009
ENSMUSG00000020160	Meis1	Meis homeobox 1	1449115	4533258
ENSMUSG00000086025	4933406G16Rik	RIKEN cDNA 4933406G16 gene	713948	127324
ENSMUSG00000086025	4933406G16Rik	RIKEN cDNA 4933406G16 gene	717867	1408557
ENSMUSG00000086025	4933406G16Rik	RIKEN cDNA 4933406G16 gene	2224674	6974609
ENSMUSG00000045671	Spred2	sprouty-related, EVH1 domain containing 2	629954	1057384
ENSMUSG00000045671	Spred2	sprouty-related, EVH1 domain containing 2	1005508	266617
ENSMUSG00000045671	Spred2	sprouty-related, EVH1 domain containing 2	96593	1976127
ENSMUSG00000045671	Spred2	sprouty-related, EVH1 domain containing 2	755945	1384932
ENSMUSG00000020152	Actr2	ARP2 actin-related protein 2	96593	1976127
ENSMUSG00000020152	Actr2	ARP2 actin-related protein 2	881936	1733519
ENSMUSG00000020149	Rab1a	RAB1A, member RAS oncogene family	1049924	2226098
ENSMUSG00000044066	Cep68	centrosomal protein 68	1217911	2745916
ENSMUSG00000020142	Slc1a4	solute carrier family 1 (glutamate/neutral amino acid transporter), member 4	532328	999993
ENSMUSG00000049800	Sertad2	SERTA domain containing 2	923933	1853863
ENSMUSG00000049800	Sertad2	SERTA domain containing 2	1049924	2226098
ENSMUSG00000042363	Lgalsl	lectin, galactoside binding-like	881936	1733519
ENSMUSG00000020134	Peli1	pellino 1	828066	1993008
ENSMUSG00000020128	Vps54	VPS54 GARP complex subunit	923933	1853863
ENSMUSG00000020319	Wdpcp	WD repeat containing planar cell polarity effector	755945	1384932
ENSMUSG00000020319	Wdpcp	WD repeat containing planar cell polarity effector	64608	1200536
ENSMUSG00000020319	Wdpcp	WD repeat containing planar cell polarity effector	160808	4091104
ENSMUSG00000020319	Wdpcp	WD repeat containing planar cell polarity effector	812815	1617113
ENSMUSG00000042302	Ehbp1	EH domain binding protein 1	713948	127324
ENSMUSG00000049904	Tmem17	transmembrane protein 17	1595884	3997383
ENSMUSG00000049904	Tmem17	transmembrane protein 17	1301905	3014848
ENSMUSG00000049904	Tmem17	transmembrane protein 17	75376	1515771
ENSMUSG00000051650	B3gnt2	UDP-GlcNAc:betaGal beta-1,3-N-acetylglucosaminyltransferase 2	755945	1384932
ENSMUSG00000051355	Commd1	COMM domain containing 1	574294	1001818
ENSMUSG00000051650	B3gnt2	UDP-GlcNAc:betaGal beta-1,3-N-acetylglucosaminyltransferase 2	574294	1001818
ENSMUSG00000049811	Fam161a	family with sequence similarity 161, member A	881936	1733519
ENSMUSG00000056342	Usp34	ubiquitin specific peptidase 34	1076801	2561693
ENSMUSG00000056342	Usp34	ubiquitin specific peptidase 34	861441	1849094
ENSMUSG00000085415	Gm12060	selenoprotein K pseudogene	502507	813505
ENSMUSG00000042208	0610010F05Rik	RIKEN cDNA 0610010F05 gene	700958	1251823
ENSMUSG00000020273	Papolg	poly(A) polymerase gamma	713948	127324
ENSMUSG00000020273	Papolg	poly(A) polymerase gamma	1064656	2901012
ENSMUSG00000000861	Bcl11a	B cell CLL/lymphoma 11A (zinc finger protein)	75376	1515771
ENSMUSG00000086892	4933430M04Rik	RIKEN cDNA 4933430M04 gene	755945	1384932
ENSMUSG00000086892	4933430M04Rik	RIKEN cDNA 4933430M04 gene	907122	1825642
ENSMUSG00000073103	Gm10466	predicted gene 10466	918371	1895824
ENSMUSG00000033015	4933427E13Rik	RIKEN cDNA 4933427E13 gene	923933	1853863
ENSMUSG00000033015	4933427E13Rik	RIKEN cDNA 4933427E13 gene	246784	6943667
ENSMUSG00000033015	4933427E13Rik	RIKEN cDNA 4933427E13 gene	838811	1759244
ENSMUSG00000033015	4933427E13Rik	RIKEN cDNA 4933427E13 gene	561902	109049
ENSMUSG00000033015	4933427E13Rik	RIKEN cDNA 4933427E13 gene	729245	184557
ENSMUSG00000033015	4933427E13Rik	RIKEN cDNA 4933427E13 gene	755945	1384932
ENSMUSG00000033015	4933427E13Rik	RIKEN cDNA 4933427E13 gene	923933	1853863
ENSMUSG00000033015	4933427E13Rik	RIKEN cDNA 4933427E13 gene	1301905	3014848
ENSMUSG00000033015	4933427E13Rik	RIKEN cDNA 4933427E13 gene	839939	1615183
ENSMUSG00000033015	4933427E13Rik	RIKEN cDNA 4933427E13 gene	629954	1057384
ENSMUSG00000033015	4933427E13Rik	RIKEN cDNA 4933427E13 gene	713948	127324
NA	5730522E02Rik	RIKEN cDNA 5730522E02 gene	1091921	2353661
NA	5730522E02Rik	RIKEN cDNA 5730522E02 gene	1469893	3568892
NA	5730522E02Rik	RIKEN cDNA 5730522E02 gene	681974	1303444
ENSMUSG00000064090	Vrk2	vaccinia related kinase 2	755945	1384932
ENSMUSG00000064090	Vrk2	vaccinia related kinase 2	758655	1433455
NA	Gm12070	glyceraldehyde-3-phosphate dehydrogenase pseudogene	797942	1498952
NA	Gm12070	glyceraldehyde-3-phosphate dehydrogenase pseudogene	797942	1498952
NA	Gm12070	glyceraldehyde-3-phosphate dehydrogenase pseudogene	1579308	4409958
ENSMUSG00000032878	Ccdc85a	coiled-coil domain containing 85A	878442	1777264
ENSMUSG00000032878	Ccdc85a	coiled-coil domain containing 85A	797942	1498952
ENSMUSG00000020462	Cfap36	cilia and flagella associated protein 36	656159	1733448
ENSMUSG00000032740	Ccdc88a	coiled coil domain containing 88A	502507	813505
ENSMUSG00000020461	Clhc1	clathrin heavy chain linker domain containing 1	771937	1641407
ENSMUSG00000020461	Clhc1	clathrin heavy chain linker domain containing 1	587957	953528
ENSMUSG00000020458	Rtn4	reticulon 4	2261281	7219159
ENSMUSG00000020458	Rtn4	reticulon 4	2183841	6120287
ENSMUSG00000020458	Rtn4	reticulon 4	1278217	297436
ENSMUSG00000044072	Eml6	echinoderm microtubule associated protein like 6	2729802	823918
ENSMUSG00000044072	Eml6	echinoderm microtubule associated protein like 6	2158885	791619
ENSMUSG00000044072	Eml6	echinoderm microtubule associated protein like 6	610187	1099951
ENSMUSG00000044072	Eml6	echinoderm microtubule associated protein like 6	1889863	5035391
ENSMUSG00000020315	Sptbn1	spectrin beta, non-erythrocytic 1	923933	1853863
ENSMUSG00000020315	Sptbn1	spectrin beta, non-erythrocytic 1	825547	1736124
[truncated: 11,687 more rows]
